# Supplementary material for: Geometric factors influencing the diet of vertebrate predators in marine and terrestrial environments
Source: Ecol Lett. 2014 Sep 30;17(12):1553–9. doi: 10.1111/ele.12375 (PMC4284001; doi:10.1111/ele.12375)
Supplement: Supplementary file 2 [file ele0017-1553-sd2.xlsx]

## Sheet: All Data
Count_1	Classification	Family	Binomial	Common name	12-2_Terrestriality	Predator mass (kg)	Preymass (kg)	Notes & References
1	terrestrial mammals	Chrysochloridae	Carpitalpa arendsi	Arend's golden mole	1	0.05234	0.001	Nowak RM (1991) Walker’s Mammals of the World. 6th ed. Baltimore & London: John Hopkins University Press.
2	terrestrial mammals	Chrysochloridae	Neamblysomus julianae	Juliana's golden mole	1	0.02199	0.001	Nowak RM (1991) Walker’s Mammals of the World. 6th ed. Baltimore & London: John Hopkins University Press.
3	terrestrial mammals	Canidae	Vulpes lagopus	Artic fox	1	3.6	0.07	Nowak RM (1991) Walker’s Mammals of the World. 6th ed. Baltimore & London: John Hopkins University Press.
4	terrestrial mammals	Canidae	Atelocynus microtis	Short-eared dog	1	8.36161	5	Macdonald DW (2001) The Encyclopedia of Mammals. Oxford, UK: Oxford University Press
5	terrestrial mammals	Canidae	Canis latrans	Coyote	1	11.9945	41.0562	Macdonald DW (2001) The Encyclopedia of Mammals. Oxford, UK: Oxford University Press
6	terrestrial mammals	Canidae	Canis lupus	Timber wolf	1	33.3783	81.3333	Nowak RM (1991) Walker’s Mammals of the World. 6th ed. Baltimore & London: John Hopkins University Press.
7	terrestrial mammals	Canidae	Canis rufus	Red wolf	1	26.7	14.6167	Nowak RM (1991) Walker’s Mammals of the World. 6th ed. Baltimore & London: John Hopkins University Press.
8	terrestrial mammals	Canidae	Canis simensis	Simien jackal	1	14.3809	0.189	Nowak RM (1991) Walker’s Mammals of the World. 6th ed. Baltimore & London: John Hopkins University Press.
9	terrestrial mammals	Canidae	Cuon alpinus	Dhole	1	15.85	45	Nowak RM (1991) Walker’s Mammals of the World. 6th ed. Baltimore & London: John Hopkins University Press.
10	terrestrial mammals	Canidae	Lycalopex culpaeus	Culpeo	1	8.61624	0.5	Nowak RM (1991) Walker’s Mammals of the World. 6th ed. Baltimore & London: John Hopkins University Press.
11	terrestrial mammals	Canidae	Lycaon pictus	Wild dog	1	22	33.75	Estes RD (1991) The Behaviour Guide to African Mammals: Including Hoofed Mammals, Carnivores, Primates. Berkeley and Los Angeles, California: University of California Press.
12	terrestrial mammals	Canidae	Otocyon megalotis	Bat-eared Fox	1	4.04906	0.001	Nowak RM (1991) Walker’s Mammals of the World. 6th ed. Baltimore & London: John Hopkins University Press.
13	terrestrial mammals	Canidae	Pseudalopex culpaeus	Patagonian culpeo fox	1	8.62	1.5	Nowak RM (1991) Walker’s Mammals of the World. 6th ed. Baltimore & London: John Hopkins University Press.
14	terrestrial mammals	Canidae	Speothos venaticus	Bush dog	1	6.32227	2.65	http://journals.cambridge.org/action/displayAbstract?fromPage=online&aid=276089
15	terrestrial mammals	Canidae	Vulpes ferrilata	Tibetan sand fox	1	5.54187	0.7	Nowak RM (1991) Walker’s Mammals of the World. 6th ed. Baltimore & London: John Hopkins University Press.
16	terrestrial mammals	Canidae	Vulpes rueppellii	Rüppell's fox	1	3.24998	0.01	Nowak RM (1991) Walker’s Mammals of the World. 6th ed. Baltimore & London: John Hopkins University Press.
17	terrestrial mammals	Canidae	Vulpes velox	Swift fox	1	2.114	0.4	Nowak RM (1991) Walker’s Mammals of the World. 6th ed. Baltimore & London: John Hopkins University Press.
18	terrestrial mammals	Canidae	Vulpes vulpes	Red fox	1	4.83018	0.4	Nowak RM (1991) Walker’s Mammals of the World. 6th ed. Baltimore & London: John Hopkins University Press.
19	terrestrial mammals	Eupleridae	Cryptoprocta ferox	Fossa	2	9.5	0.05	Nowak RM (1991) Walker’s Mammals of the World. 6th ed. Baltimore & London: John Hopkins University Press.
20	terrestrial mammals	Eupleridae	Galidictis grandidieri	Grandidier's mongoose	1	1.4	0.05	Nowak RM (1991) Walker’s Mammals of the World. 6th ed. Baltimore & London: John Hopkins University Press.
21	terrestrial mammals	Felidae	Acinonyx jubatus	Cheetah	1	50.539	33.75	Estes RD (1991) The Behaviour Guide to African Mammals: Including Hoofed Mammals, Carnivores, Primates. Berkeley and Los Angeles, California: University of California Press.
22	terrestrial mammals	Felidae	Caracal caracal	Caracal	1	11.9822	16.5	Nowak RM (1991) Walker’s Mammals of the World. 6th ed. Baltimore & London: John Hopkins University Press.
23	terrestrial mammals	Felidae	Catopuma temminckii	Asian Golden cat	1	7.73323	1.91667	Nowak RM (1991) Walker’s Mammals of the World. 6th ed. Baltimore & London: John Hopkins University Press.
24	terrestrial mammals	Felidae	Felis chaus	Jungle cat	1	7.16399	0.925	Macdonald DW (2001) The Encyclopedia of Mammals. Oxford, UK: Oxford University Press, Nowak RM (1991) Walker’s Mammals of the World. 6th ed. Baltimore & London: John Hopkins University Press.
25	terrestrial mammals	Felidae	Felis manul	Pallas's cat	1	3.05	0.05	Nowak RM (1991) Walker’s Mammals of the World. 6th ed. Baltimore & London: John Hopkins University Press.
26	terrestrial mammals	Felidae	Felis margarita	Sand cat	1	2.82168	0.0945	Nowak RM (1991) Walker’s Mammals of the World. 6th ed. Baltimore & London: John Hopkins University Press.
27	terrestrial mammals	Felidae	Felis nigripes	Black-footed cat	1	1.36139	0.0255	Macdonald DW (2001) The Encyclopedia of Mammals. Oxford, UK: Oxford University Press,7
28	terrestrial mammals	Felidae	Felis silvestris	Wildcat	1	4.53154	0.0255	Nowak RM (1991) Walker’s Mammals of the World. 6th ed. Baltimore & London: John Hopkins University Press.
29	terrestrial mammals	Felidae	Leopardus jacobitus	Andean mountain cat	1	8.13378	0.5	Nowak RM (1991) Walker’s Mammals of the World. 6th ed. Baltimore & London: John Hopkins University Press.
30	terrestrial mammals	Felidae	Leopardus pardalis	Ocelot	1	11.89	1.81667	Macdonald DW (2001) The Encyclopedia of Mammals. Oxford, UK: Oxford University Press,
31	terrestrial mammals	Felidae	Leopardus tigrinus	Tiger cat	1	2.21	0.183667	Nowak RM (1991) Walker’s Mammals of the World. 6th ed. Baltimore & London: John Hopkins University Press.,13
32	terrestrial mammals	Felidae	Leopardus wiedii	Margay	1	3.2704	1	Nowak RM (1991) Walker’s Mammals of the World. 6th ed. Baltimore & London: John Hopkins University Press.
33	terrestrial mammals	Felidae	Leptailurus serval	Serval	1	11.9	0.05	Estes RD (1991) The Behaviour Guide to African Mammals: Including Hoofed Mammals, Carnivores, Primates. Berkeley and Los Angeles, California: University of California Press.
34	terrestrial mammals	Felidae	Lynx canadensis	Canadian lynx	1	9.72641	1.4	Nowak RM (1991) Walker’s Mammals of the World. 6th ed. Baltimore & London: John Hopkins University Press.
35	terrestrial mammals	Felidae	Lynx lynx	Eurasian lynx	1	19.3	20	Nowak RM (1991) Walker’s Mammals of the World. 6th ed. Baltimore & London: John Hopkins University Press.
36	terrestrial mammals	Felidae	Lynx pardinus	Spanish lynx	1	11.075	1.5	Nowak RM (1991) Walker’s Mammals of the World. 6th ed. Baltimore & London: John Hopkins University Press.,Macdonald DW (2001) The Encyclopedia of Mammals. Oxford, UK: Oxford University Press,Delibes M (1980) Feeding Ecology of the Spanish Lynx in the Coto Doñana. Acta Theriol (Warsz) 25: 309–324. Available: http://rcin.org.pl/Content/10649/BI002_11632_Cz-40-2_Acta-T25-nr24-309-324_o.pdf.
37	terrestrial mammals	Felidae	Lynx rufus	Bobcat	1	6.38224	2.25	Nowak RM (1991) Walker’s Mammals of the World. 6th ed. Baltimore & London: John Hopkins University Press.
38	terrestrial mammals	Felidae	Neofelis nebulosa	Clouded leopard	2	15.0225	5	Nowak RM (1991) Walker’s Mammals of the World. 6th ed. Baltimore & London: John Hopkins University Press.
39	terrestrial mammals	Felidae	Oncifelis colocolo	Pampas cat	2	4.4	0.175	Nowak RM (1991) Walker’s Mammals of the World. 6th ed. Baltimore & London: John Hopkins University Press.
40	terrestrial mammals	Felidae	Oncifelis geoffroyi	Geoffroy's cat	1	2.73	0.275	Macdonald DW (2001) The Encyclopedia of Mammals. Oxford, UK: Oxford University Press, Nowak RM (1991) Walker’s Mammals of the World. 6th ed. Baltimore & London: John Hopkins University Press.
41	terrestrial mammals	Felidae	Oncifelis guigna	Kodkod	1	2.5	0.275	Macdonald DW (2001) The Encyclopedia of Mammals. Oxford, UK: Oxford University Press,
42	terrestrial mammals	Felidae	Oreailurus jacobita	Mountain cat	1	8.13	0.275	Nowak RM (1991) Walker’s Mammals of the World. 6th ed. Baltimore & London: John Hopkins University Press.
43	terrestrial mammals	Felidae	Otocolobus manul	Pallas's cat	1	3.05	0.3675	Nowak RM (1991) Walker’s Mammals of the World. 6th ed. Baltimore & London: John Hopkins University Press.
44	terrestrial mammals	Felidae	Panthera leo	Lion	1	158.812	137.25	Nowak RM (1991) Walker’s Mammals of the World. 6th ed. Baltimore & London: John Hopkins University Press.
45	terrestrial mammals	Felidae	Panthera onca	Jaguar	1	84.4215	40.7	Nowak RM (1991) Walker’s Mammals of the World. 6th ed. Baltimore & London: John Hopkins University Press.
46	terrestrial mammals	Felidae	Panthera pardus	Leopard	1	52.4	33	Karanth KU, Sunquist ME (1995) Prey Selection By Tiger, Leopard and Dhole in Tropical Forests. J Anim Ecol 64: 439–450.
47	terrestrial mammals	Felidae	Panthera tigris	Tiger	1	162.457	189.25	Macdonald DW (2001) The Encyclopedia of Mammals. Oxford, UK: Oxford University Press, Nowak RM (1991) Walker’s Mammals of the World. 6th ed. Baltimore & London: John Hopkins University Press.
48	terrestrial mammals	Felidae	Pardofelis marmorata	Marbled cat	1	2.82834	0.05	Nowak RM (1991) Walker’s Mammals of the World. 6th ed. Baltimore & London: John Hopkins University Press.
49	terrestrial mammals	Felidae	Prionailurus bengalensis	Leopard cat	1	2.78548	1.8	Nowak RM (1991) Walker’s Mammals of the World. 6th ed. Baltimore & London: John Hopkins University Press.
50	terrestrial mammals	Felidae	Prionailurus rubiginosus	Rusty spotted cat	1	1.41938	0.183667	Macdonald DW (2001) The Encyclopedia of Mammals. Oxford, UK: Oxford University Press,
51	terrestrial mammals	Felidae	Prionailurus viverrinus	Fishing cat	1	8.82823	0.183667	Macdonald DW (2001) The Encyclopedia of Mammals. Oxford, UK: Oxford University Press, Nowak RM (1991) Walker’s Mammals of the World. 6th ed. Baltimore & London: John Hopkins University Press.
52	terrestrial mammals	Felidae	Profelis aurata	African Golden cat	1	11.2886	6.23333	Nowak RM (1991) Walker’s Mammals of the World. 6th ed. Baltimore & London: John Hopkins University Press. Hart JA, Katembo M, Punga K (1996) Diet, prey selection and ecological relations of leopard and golden cat in the Ituri Forest, Zaire. Afr J Ecol 34: 364–379.
53	terrestrial mammals	Felidae	Puma concolor	Mountain Lion	1	53.927	76	Kingdon J (1997) The Kingdon Field Guide to African Mammals. London, UK: Academic Press.
54	terrestrial mammals	Felidae	Uncia uncia	Snow leopard	1	32.5	61	Nowak RM (1991) Walker’s Mammals of the World. 6th ed. Baltimore & London: John Hopkins University Press.
55	terrestrial mammals	Herpestidae	Bdeogale crassicauda	Black-legged mongoose-1	1	1.72107	0.001	Kingdon J (1997) The Kingdon Field Guide to African Mammals. London, UK: Academic Press.
56	terrestrial mammals	Herpestidae	Cynictis penicillata	Yellow Mongoose	1	0.694205	0.0055	Nowak RM (1991) Walker’s Mammals of the World. 6th ed. Baltimore & London: John Hopkins University Press.
57	terrestrial mammals	Herpestidae	Galerella pulverulenta	Small Grey Mongoose	1	0.7912	0.0255	Estes RD (1991) The Behaviour Guide to African Mammals: Including Hoofed Mammals, Carnivores, Primates. Berkeley and Los Angeles, California: University of California Press.
58	terrestrial mammals	Herpestidae	Galidictis fasciata	Broad-striped Malagasy mongoose	1	0.55	0.0255	Nowak RM (1991) Walker’s Mammals of the World. 6th ed. Baltimore & London: John Hopkins University Press.
59	terrestrial mammals	Herpestidae	Helogale hirtula	Somali dwarf mongoose	1	0.484815	0.0255	Estes RD (1991) The Behaviour Guide to African Mammals: Including Hoofed Mammals, Carnivores, Primates. Berkeley and Los Angeles, California: University of California Press.
60	terrestrial mammals	Herpestidae	Herpestes brachyurus	Short-tailed mongoose	1	1.39808	0.01	Nowak RM (1991) Walker’s Mammals of the World. 6th ed. Baltimore & London: John Hopkins University Press.
61	terrestrial mammals	Herpestidae	Herpestes naso	Long-nosed mongoose	1	3.00104	0.01	Nowak RM (1991) Walker’s Mammals of the World. 6th ed. Baltimore & London: John Hopkins University Press.
62	terrestrial mammals	Herpestidae	Ichneumia albicauda	White-tailed Mongoose	1	3.6642	0.0055	Estes RD (1991) The Behaviour Guide to African Mammals: Including Hoofed Mammals, Carnivores, Primates. Berkeley and Los Angeles, California: University of California Press.
63	terrestrial mammals	Herpestidae	Mungos mungo	Banded Mongoose	1	1.26	0.0055	Nowak RM (1991) Walker’s Mammals of the World. 6th ed. Baltimore & London: John Hopkins University Press.
64	terrestrial mammals	Herpestidae	Mungotictis decemlineata	Malagasy narrow-striped mongoose	2	0.67	0.01	Nowak RM (1991) Walker’s Mammals of the World. 6th ed. Baltimore & London: John Hopkins University Press.
65	terrestrial mammals	Herpestidae	Paracynictis selousi	Selous Mongoose	1	1.66986	0.001	Nowak RM (1991) Walker’s Mammals of the World. 6th ed. Baltimore & London: John Hopkins University Press.
66	terrestrial mammals	Herpestidae	Suricata suricatta	Meerkat	1	0.729995	0.0055	Nowak RM (1991) Walker’s Mammals of the World. 6th ed. Baltimore & London: John Hopkins University Press.
67	terrestrial mammals	Herpestidae	Bdeogale jacksoni	Jacksons mongoose	1	2.5	0.0255	Kingdon J (1997) The Kingdon Field Guide to African Mammals. London, UK: Academic Press.
68	terrestrial mammals	Herpestidae	Helogale parvula	Dwarf Mongoose	1	0.283415	0.0255	Nowak RM (1991) Walker’s Mammals of the World. 6th ed. Baltimore & London: John Hopkins University Press.
69	terrestrial mammals	Hyaenidae	Crocuta crocuta	Spotted Hyaena	1	63.685	107.333	Kingdon J (1997) The Kingdon Field Guide to African Mammals. London, UK: Academic Press. Höner OP, Wachter B, East ML, Hofer H (2002) The response of spotted hyaenas to long-term changes in prey populations : functional response and interspecific kleptoparasitism. J Anim Ecol 71: 236–246. Available: http://doi.wiley.com/10.1046/j.1365-2656.2002.00596.x.
70	terrestrial mammals	Hyaenidae	Proteles cristata	Aardwolf	1	8.21469	1e-05	Richardson PRK (1987) Aardwolf Mating System - Overt Cuckoldry in an Apparently Monogamous Mammal. S Afr J Sci 83: 405–410.
71	terrestrial mammals	Mephitidae	Conepatus humboldtii	Humboldt's hog-nosed skunk	1	1.09761	0.0001	Nowak RM (1991) Walker’s Mammals of the World. 6th ed. Baltimore & London: John Hopkins University Press.
72	terrestrial mammals	Mephitidae	Conepatus leuconotus	American hog-nosed skunk	1	3.29391	0.0001	Nowak RM (1991) Walker’s Mammals of the World. 6th ed. Baltimore & London: John Hopkins University Press.
73	terrestrial mammals	Mephitidae	Mephitis macroura	Hooded skunk	1	1.09776	0.001	Nowak RM (1991) Walker’s Mammals of the World. 6th ed. Baltimore & London: John Hopkins University Press.
74	terrestrial mammals	Mustelidae	Aonyx cinerea	Asian Small-Clawed Otter	1	3.52759	0.005	Nowak RM (1991) Walker’s Mammals of the World. 6th ed. Baltimore & London: John Hopkins University Press.
75	terrestrial mammals	Mustelidae	Conepatus mesoleucus	Hog-nosed skunk	1	2.58	0.0001	Kingdon J (1997) The Kingdon Field Guide to African Mammals. London, UK: Academic Press. Höner OP, Wachter B, East ML, Hofer H (2002) The response of spotted hyaenas to long-term changes in prey populations : functional response and interspecific kleptoparasitism. J Anim Ecol 71: 236–246. Available: http://doi.wiley.com/10.1046/j.1365-2656.2002.00596.x.
76	terrestrial mammals	Mustelidae	Galictis cuja	Little grison	1	1	0.1	Nowak RM (1991) Walker’s Mammals of the World. 6th ed. Baltimore & London: John Hopkins University Press.
77	terrestrial mammals	Mustelidae	Galictis vittata	Greater grison	1	2.79	0.1	Nowak RM (1991) Walker’s Mammals of the World. 6th ed. Baltimore & London: John Hopkins University Press.
78	terrestrial mammals	Mustelidae	Gulo gulo	Wolverine	1	12.7962	30.5	Nowak RM (1991) Walker’s Mammals of the World. 6th ed. Baltimore & London: John Hopkins University Press.
79	terrestrial mammals	Mustelidae	Martes americana	American marten	1	0.877845	0.023	Nowak RM (1991) Walker’s Mammals of the World. 6th ed. Baltimore & London: John Hopkins University Press.
80	terrestrial mammals	Mustelidae	Martes flavigula	Yellow-throated martin	1	2.50232	0.1425	Nowak RM (1991) Walker’s Mammals of the World. 6th ed. Baltimore & London: John Hopkins University Press.
81	terrestrial mammals	Mustelidae	Martes foina	beach martin	1	1.6725	0.05	Nowak RM (1991) Walker’s Mammals of the World. 6th ed. Baltimore & London: John Hopkins University Press.
82	terrestrial mammals	Mustelidae	Martes martes	Eurpean pine martin	1	1.29999	0.05	Nowak RM (1991) Walker’s Mammals of the World. 6th ed. Baltimore & London: John Hopkins University Press.
83	terrestrial mammals	Mustelidae	Martes pennanti	Fisher	1	3.75	0.775	Nowak RM (1991) Walker’s Mammals of the World. 6th ed. Baltimore & London: John Hopkins University Press.
84	terrestrial mammals	Mustelidae	Meles meles	European Badger	1	11.892	0.0275	Nowak RM (1991) Walker’s Mammals of the World. 6th ed. Baltimore & London: John Hopkins University Press.
85	terrestrial mammals	Mustelidae	Mustela altaica	Mountain weasel	1	0.18012	0.05	Nowak RM (1991) Walker’s Mammals of the World. 6th ed. Baltimore & London: John Hopkins University Press.
86	terrestrial mammals	Mustelidae	Mustela erminea	Stoat/Ermine	1	0.28425	0.05	Nowak RM (1991) Walker’s Mammals of the World. 6th ed. Baltimore & London: John Hopkins University Press.
87	terrestrial mammals	Mustelidae	Mustela eversmanii	Steppe polecat	1	1.68421	0.05	Macdonald DW (2001) The Encyclopedia of Mammals. Oxford, UK: Oxford University Press, Nowak RM (1991) Walker’s Mammals of the World. 6th ed. Baltimore & London: John Hopkins University Press.
88	terrestrial mammals	Mustelidae	Mustela frenata	Long tailed weasel	2	0.190515	0.0185	Nowak RM (1991) Walker’s Mammals of the World. 6th ed. Baltimore & London: John Hopkins University Press.
89	terrestrial mammals	Mustelidae	Mustela kathiah	Yellow-bellied weasel	1	0.26387	0.05	Nowak RM (1991) Walker’s Mammals of the World. 6th ed. Baltimore & London: John Hopkins University Press.
90	terrestrial mammals	Mustelidae	Mustela lutreola	European mink	1	0.56722	0.05	Nowak RM (1991) Walker’s Mammals of the World. 6th ed. Baltimore & London: John Hopkins University Press.
91	terrestrial mammals	Mustelidae	Mustela lutreolina	Indonesian mountain weasel	1	0.466125	0.05	Nowak RM (1991) Walker’s Mammals of the World. 6th ed. Baltimore & London: John Hopkins University Press.
92	terrestrial mammals	Mustelidae	Mustela nigripes	Black-footed ferret	1	0.90705	1.05	Nowak RM (1991) Walker’s Mammals of the World. 6th ed. Baltimore & London: John Hopkins University Press.
93	terrestrial mammals	Mustelidae	Mustela nivalis	Least weasel	1	0.079175	0.0275	Nowak RM (1991) Walker’s Mammals of the World. 6th ed. Baltimore & London: John Hopkins University Press.
94	terrestrial mammals	Mustelidae	Mustela putorius	European polecat	1	0.979775	0.05	Nowak RM (1991) Walker’s Mammals of the World. 6th ed. Baltimore & London: John Hopkins University Press.
95	terrestrial mammals	Mustelidae	Mustela sibirica	Siberian weasel	1	0.531425	0.05	Nowak RM (1991) Walker’s Mammals of the World. 6th ed. Baltimore & London: John Hopkins University Press.
96	terrestrial mammals	Mustelidae	Mustela vison	American mink	1	0.904	0.05	Nowak RM (1991) Walker’s Mammals of the World. 6th ed. Baltimore & London: John Hopkins University Press.
97	terrestrial mammals	Mustelidae	Poecilogale albinucha	African Striped Weasel	1	0.30858	0.005	Nowak RM (1991) Walker’s Mammals of the World. 6th ed. Baltimore & London: John Hopkins University Press.
98	terrestrial mammals	Mustelidae	Taxidea taxus	American badger	1	7.84108	0.299	Nowak RM (1991) Walker’s Mammals of the World. 6th ed. Baltimore & London: John Hopkins University Press.
99	terrestrial mammals	Mustelidae	Vormela peregusna	Marbled polecat	1	0.594065	0.05	Macdonald DW (2001) The Encyclopedia of Mammals. Oxford, UK: Oxford University Press,
100	terrestrial mammals	Ursidae	Ursus maritimus	Polar bear	1	371.704	100	Nowak RM (1991) Walker’s Mammals of the World. 6th ed. Baltimore & London: John Hopkins University Press.
101	terrestrial mammals	Viverridae	Genetta cristata	Crested servaline genet	1	1.86323	0.01	Nowak RM (1991) Walker’s Mammals of the World. 6th ed. Baltimore & London: John Hopkins University Press.
102	terrestrial mammals	Viverridae	Genetta piscivora	Aquatic genet	1	1.64805	0.001	http://www.iucnredlist.org/apps/redlist/details/15628/0
103	terrestrial mammals	Dasypodidae	Cabassous centralis	Northern Naked-tailed Armadillo	1	3.66969	0.0001	http://animaldiversity.ummz.umich.edu/accounts/Cabassous_centralis/
104	terrestrial mammals	Dasypodidae	Cabassous chacoensis	Chacoan naked-tailed armadillo	1	1.49001	0.0001	http://animaldiversity.ummz.umich.edu/accounts/Cabassous_chacoensis/classification/
105	terrestrial mammals	Dasypodidae	Cabassous tatouay	greater naked-tailed armadillo	1	5.34995	1e-05	http://animaldiversity.ummz.umich.edu/accounts/Cabassous_tatouay/
106	terrestrial mammals	Dasypodidae	Cabassous unicinctus	Southern naked-tailed armadillo	1	3.98797	1e-05	http://en.wikipedia.org/wiki/Southern_naked-tailed_armadillo
107	terrestrial mammals	Dasypodidae	Chaetophractus nationi	Andean hairy armadillo	1	2.11004	1e-05	http://en.wikipedia.org/wiki/Andean_hairy_armadillo
108	terrestrial mammals	Dasypodidae	Dasypus sabanicola	Llanos long-nosed armadillo	1	1.15001	1e-05	http://en.wikipedia.org/wiki/Llanos_long-nosed_armadillo
109	terrestrial mammals	Dasypodidae	Priodontes maximus	Giant armadillo	1	40.6419	1e-05	http://en.wikipedia.org/wiki/Giant_armadillo
110	terrestrial mammals	Dasyuridae	Antechinus melanurus	Black-tailed Marsupial Mouse	1	0.0389	0.0001	http://en.wikipedia.org/wiki/Antechinus
111	terrestrial mammals	Dasyuridae	Antechinus naso	Long-nosed dasyure	1	0.0541	0.0001	http://en.wikipedia.org/wiki/Antechinus
112	terrestrial mammals	Dasyuridae	Dasycercus byrnei	Kowari	1	0.112	0.0001	http://en.wikipedia.org/wiki/Antechinus
113	terrestrial mammals	Dasyuridae	Dasycercus cristicauda	Crest-tailed mulgara	1	0.10027	0.0001	http://en.wikipedia.org/wiki/Antechinus
114	terrestrial mammals	Dasyuridae	Dasyurus geoffroii	Western quoll	1	1.12331	0.02	Rayner K, Chambers B, Johnson B, Morris KD, Mills HR (2012) Spatial and dietary requirements of the chuditch (Dasyurus geoffroii) in a semiarid climatic zone. Aust Mammal 34: 59. Available: http://www.publish.csiro.au/?paper=AM10045.
115	terrestrial mammals	Dasyuridae	Murexechinus melanurus	black-tailed antechinus	1	0.03802	0.0001	http://en.wikipedia.org/wiki/Antechinus
116	terrestrial mammals	Dasyuridae	Murexia longicaudata	short-furred dasyure	1	0.161395	0.0001	http://en.wikipedia.org/wiki/Antechinus
117	terrestrial mammals	Dasyuridae	Murexia rothschildi	broad-striped dasyure	1	0.0547	0.0001	http://en.wikipedia.org/wiki/Antechinus
118	terrestrial mammals	Dasyuridae	Paramurexia rothschildi	broad-striped dasyure	1	0.05377	0.0001	http://en.wikipedia.org/wiki/Antechinus
119	terrestrial mammals	Dasyuridae	Phascomurexia naso	long-nosed antechinus	1	0.05262	0.0001	http://en.wikipedia.org/wiki/Antechinus
120	terrestrial mammals	Dasyuridae	Planigale ingrami	long-tailed planigale	1	0.006355	0.0001	http://en.wikipedia.org/wiki/Antechinus
121	terrestrial mammals	Dasyuridae	Sarcophilus harrisii	Tasmanian devil	1	8.20225	0.02	http://animaldiversity.ummz.umich.edu/accounts/Sarcophilus_harrisii/
122	terrestrial mammals	Dasyuridae	Sminthopsis archeri	Chestnut dunnart	1	0.016	0.001	http://en.wikipedia.org/wiki/Chestnut_dunnart
123	terrestrial mammals	Dasyuridae	Sminthopsis crassicaudata	fat-tailed dunnart	1	0.01614	0.0001	http://animaldiversity.ummz.umich.edu/accounts/Sminthopsis_crassicaudata/
124	terrestrial mammals	Dasyuridae	Sminthopsis douglasi	Julia Creek Dunnart	1	0.054995	0.001	http://en.wikipedia.org/wiki/Julia_Creek_Dunnart
125	terrestrial mammals	Dasyuridae	Sminthopsis longicaudata	Long-tailed Dunnart	1	0.018	0.001	http://en.wikipedia.org/wiki/Long-tailed_Dunnart
126	terrestrial mammals	Dasyuridae	Sminthopsis psammophila	Sandhill Dunnart	1	0.0335	0.0001	http://www.environment.gov.au/cgi-bin/sprat/public/publicspecies.pl?taxon_id=291#feeding
127	terrestrial mammals	Dasyuridae	Sminthopsis virginiae	Red-cheeked dunnart	1	0.03527	0.001	http://en.wikipedia.org/wiki/Red-cheeked_dunnart
128	terrestrial mammals	Myrmecobiidae	Myrmecobius fasciatus	Numbat	1	0.51672	1e-05	http://en.wikipedia.org/wiki/Numbat
129	terrestrial mammals	Didelphidae	Lutreolina crassicaudata	lutrine opossum	1	0.555885	0.02	http://animaldiversity.ummz.umich.edu/site/accounts/information/Lutreolina%20crassicaudata.html
130	terrestrial mammals	Didelphidae	Micoureus demerarae	Woolly mouse opossum	1	0.10664	0.0001	Pinheiro PS, Carvalho FM V., Fernandez F a. S, Nessimian JL (2002) Diet of the Marsupial Micoureus demerarae in Small Fragments of Atlantic Forest in Southeastern Brazil. Stud Neotrop Fauna Environ 37: 213–218. Available: http://www.tandfonline.com/doi/abs/10.1076/snfe.37.3.213.8575.
131	terrestrial mammals	Didelphidae	Micoureus paraguayanus	Tate's woolly mouse opossum	1	0.11243	0.0001	Casella J (2011) Diet of Didelphis aurita and Micoureus paraguayanus and the fruit availability in a semideciduous Atlantic forest in Southern Brazil Dieta de Didelphis aurita e Micoureus paraguayanus e a disponibilidade de frutos em uma floresta Atlantica semidecidual no. Neotrop Biol Conserv 6: 85–93. Available: http://www.unisinos.br/_diversos/revistas/ojs/index.php/neotropical/article/view/17…
132	terrestrial mammals	Didelphidae	Monodelphis americana	opposum	1	0.0195	0.001	related species
133	terrestrial mammals	Didelphidae	Monodelphis domestica	gray short-tailed opossum	1	0.094325	0.0001	http://animaldiversity.ummz.umich.edu/accounts/Monodelphis_domestica/
134	terrestrial mammals	Didelphidae	Monodelphis emiliae	Emilia's Short-tailed Opossum	1	0.052615	0.0001	related species
135	terrestrial mammals	Didelphidae	Monodelphis iheringi	Ihering's three-striped Opossum	1	0.112	0.0001	http://books.google.co.uk/books?id=dbU3d7EUCm8C&pg=PA94&lpg=PA94&dq=Monodelphis+iheringi+diet&source=bl&ots=WbrwTQjkOm&sig=jdCB2csLjR4XNMtf8z6fnioYrTA&hl=en&sa=X&ei=zMDuUKWIHcaa1AWK5ICIDQ&redir_esc=y#v=onepage&q=Monodelphis%20iheringi%20diet&f=false
136	terrestrial mammals	Didelphidae	Monodelphis kunsi	pygmy short-tailed opossum	1	0.0113	0.0001	http://animaldiversity.ummz.umich.edu/accounts/Monodelphis_kunsi/
137	terrestrial mammals	Didelphidae	Monodelphis osgoodi	Osgood's short-tailed opossum	1	0.112	0.02	http://www.iucnredlist.org/details/13698/0
138	terrestrial mammals	Didelphidae	Monodelphis rubida	Chestnut-striped Opossum	1	0.0455	0.0001	related species
139	terrestrial mammals	Didelphidae	Monodelphis scalops	long-nosed short-tailed opossum	1	0.765095	0.001	related species
140	terrestrial mammals	Didelphidae	Monodelphis sorex	Southern red-sided opossum	1	0.048	0.0001	http://www.faunaparaguay.com/mamm26Monodelphissorex.pdf
141	terrestrial mammals	Didelphidae	Monodelphis theresa	Northern red-sided opossum	1	0.112	0.0001	related species
142	terrestrial mammals	Didelphidae	Monodelphis unistriata	one striped opossum	1	0.0553	0.0001	related species
143	terrestrial mammals	Didelphidae	Thylamys velutinus	Dwarf fat-tailed mouse opossum	1	0.020695	0.0001	http://www.iucnredlist.org/details/40520/0
144	terrestrial mammals	Erinaceidae	Neohylomys hainanensis	Hainan Gymnure	1	0.05221	0.0001	http://www.edgeofexistence.org/mammals/species_info.php?id=45
145	terrestrial mammals	Erinaceidae	Paraechinus aethiopicus	desert hedgehog	1	0.3524	0.005	http://animaldiversity.ummz.umich.edu/accounts/Paraechinus_aethiopicus/
146	terrestrial mammals	Erinaceidae	Paraechinus micropus	Indian Hedgehog	1	0.171	0.001	http://www.iucnredlist.org/details/40609/0
147	terrestrial mammals	Chrysochloridae	Amblysomus julianae	Juliana's golden mole	1	0.022	0.0001	http://en.wikipedia.org/wiki/Juliana's_golden_mole
148	terrestrial mammals	Chrysochloridae	Calcochloris obtusirostris	yellow golden mole	1	0.0241	0.0001	http://books.google.co.uk/books?id=CavgCweI1nMC&pg=PA58&lpg=PA58&dq=Calcochloris+obtusirostris+diet&source=bl&ots=DcMKcLwc9o&sig=OxVV7IoYpiVRcNC4EtKYB5T8gBw&hl=en&sa=X&ei=3MbuUPXnO83a0QWH0oDADQ&redir_esc=y#v=onepage&q=Calcochloris%20obtusirostris%20diet&f=false
149	terrestrial mammals	Chrysochloridae	Chlorotalpa arendsi	Sclaters golden mole	1	0.0524	0.0001	http://books.google.co.uk/books?id=CavgCweI1nMC&pg=PA58&lpg=PA58&dq=Calcochloris+obtusirostris+diet&source=bl&ots=DcMKcLwc9o&sig=OxVV7IoYpiVRcNC4EtKYB5T8gBw&hl=en&sa=X&ei=3MbuUPXnO83a0QWH0oDADQ&redir_esc=y#v=onepage&q=Calcochloris%20obtusirostris%20diet&f=false
150	terrestrial mammals	Chrysochloridae	Chlorotalpa sclateri	Arends golden mole	1	0.0402	0.0001	http://books.google.co.uk/books?id=CavgCweI1nMC&pg=PA58&lpg=PA58&dq=Calcochloris+obtusirostris+diet&source=bl&ots=DcMKcLwc9o&sig=OxVV7IoYpiVRcNC4EtKYB5T8gBw&hl=en&sa=X&ei=3MbuUPXnO83a0QWH0oDADQ&redir_esc=y#v=onepage&q=Calcochloris%20obtusirostris%20diet&f=false
151	terrestrial mammals	Chrysochloridae	Chrysochloris asiatica	Cape golden mole	1	0.0409	0.0001	related species
152	terrestrial mammals	Chrysochloridae	Chrysochloris stuhlmanni	Stuhlmann's golden mole	1	0.0574	0.0001	http://books.google.co.uk/books?id=T37sFCl43E8C&pg=PA182&dq=Chrysochloris+stuhlmanni+diet&hl=en&sa=X&ei=9sjuUL3VJ6jQ0QX7yYCIBw&ved=0CEkQ6AEwAg#v=onepage&q=Chrysochloris%20stuhlmanni%20diet&f=false
153	terrestrial mammals	Chrysochloridae	Chrysospalax trevelyani	Giant golden mole	1	0.445	0.0001	http://books.google.co.uk/books?id=T37sFCl43E8C&pg=PA182&dq=Chrysochloris+stuhlmanni+diet&hl=en&sa=X&ei=9sjuUL3VJ6jQ0QX7yYCIBw&ved=0CEkQ6AEwAg#v=onepage&q=Chrysochloris%20stuhlmanni%20diet&f=false
154	terrestrial mammals	Chrysochloridae	Chrysospalax villosus	Rough-haired golden mole	1	0.116	0.0001	http://books.google.co.uk/books?id=T37sFCl43E8C&pg=PA182&dq=Chrysochloris+stuhlmanni+diet&hl=en&sa=X&ei=9sjuUL3VJ6jQ0QX7yYCIBw&ved=0CEkQ6AEwAg#v=onepage&q=Chrysochloris%20stuhlmanni%20diet&f=false
155	terrestrial mammals	Erinaceidae	Hemiechinus aethiopicus	desert hedgehog	1	0.396	0.0001	http://animaldiversity.ummz.umich.edu/accounts/Paraechinus_aethiopicus/
156	terrestrial mammals	Erinaceidae	Hemiechinus micropus	Indian Hedgehog	1	0.171	0.005	http://biodiversity.mongabay.com/animals/h/Hemiechinus_micropus.html
157	terrestrial mammals	Erinaceidae	Hylomys hainanensis	Hainan Gymnure	1	0.0586	0.0001	http://www.edgeofexistence.org/mammals/species_info.php?id=45
158	terrestrial mammals	Solenodontidae	Solenodon cubanus	Cuban solenodon	1	0.788	0.005	http://en.wikipedia.org/wiki/Cuban_solenodon
159	terrestrial mammals	Solenodontidae	Solenodon paradoxus	Hispaniolan solenodon	1	0.887	0.0001	http://animaldiversity.ummz.umich.edu/accounts/Solenodon_paradoxus/
160	terrestrial mammals	Soricidae	Chimarrogale hantu	Malayan Water Shrew	1	0.055	0.001	http://www.iucnredlist.org/details/4647/0
161	terrestrial mammals	Soricidae	Chimarrogale himalayica	Asiatic water shrew	1	0.032	0.0001	http://mammal.biota.biodiv.tw/pages/331
162	terrestrial mammals	Soricidae	Chimarrogale platycephala	Japanese Water Shrew	1	0.0355	0.0001	http://books.google.co.uk/books?id=oB4Y4dag7GwC&pg=PA31&dq=diet+Crocidura+flavescens&hl=en&sa=X&ei=JSLvUNwZ8JnRBfyrgdAO&ved=0CFkQ6AEwBQ#v=onepage&q=diet%20Crocidura%20flavescens&f=false
163	terrestrial mammals	Soricidae	Crocidura flavescens	Greater Red Musk Shrew	1	0.0305	0.0001	http://books.google.co.uk/books?id=oB4Y4dag7GwC&pg=PA31&dq=diet+Crocidura+flavescens&hl=en&sa=X&ei=JSLvUNwZ8JnRBfyrgdAO&ved=0CFkQ6AEwBQ#v=onepage&q=diet%20Crocidura%20flavescens&f=false
164	terrestrial mammals	Soricidae	Crocidura grayi	Luzon Shrew	1	0.0105	0.0001	http://books.google.co.uk/books?id=oB4Y4dag7GwC&pg=PA31&dq=diet+Crocidura+flavescens&hl=en&sa=X&ei=JSLvUNwZ8JnRBfyrgdAO&ved=0CFkQ6AEwBQ#v=onepage&q=diet%20Crocidura%20flavescens&f=false
165	terrestrial mammals	Soricidae	Crocidura luna	Moonshine Shrew	1	0.0135	0.0001	http://books.google.co.uk/books?id=oB4Y4dag7GwC&pg=PA31&dq=diet+Crocidura+flavescens&hl=en&sa=X&ei=JSLvUNwZ8JnRBfyrgdAO&ved=0CFkQ6AEwBQ#v=onepage&q=diet%20Crocidura%20flavescens&f=false
166	terrestrial mammals	Soricidae	Crocidura maquassiensis	Makwassie Musk Shrew	1	0.006	0.0001	http://books.google.co.uk/books?id=oB4Y4dag7GwC&pg=PA31&dq=diet+Crocidura+flavescens&hl=en&sa=X&ei=JSLvUNwZ8JnRBfyrgdAO&ved=0CFkQ6AEwBQ#v=onepage&q=diet%20Crocidura%20flavescens&f=false
167	terrestrial mammals	Soricidae	Crocidura mariquensis	Swamp Musk Shrew	1	0.0104	0.0001	http://books.google.co.uk/books?id=oB4Y4dag7GwC&pg=PA31&dq=diet+Crocidura+flavescens&hl=en&sa=X&ei=JSLvUNwZ8JnRBfyrgdAO&ved=0CFkQ6AEwBQ#v=onepage&q=diet%20Crocidura%20flavescens&f=false
168	terrestrial mammals	Soricidae	Crocidura russula	Greater white-toothed shrew	1	0.00946	0.0001	http://www.ingentaconnect.com/content/tandf/izo/2012/00000079/00000002/art00010
169	terrestrial mammals	Soricidae	Crocidura silacea	Lesser Gray-brown Musk Shrew	1	0.007	0.0001	http://books.google.co.uk/books?id=oB4Y4dag7GwC&pg=PA31&dq=diet+Crocidura+flavescens&hl=en&sa=X&ei=JSLvUNwZ8JnRBfyrgdAO&ved=0CFkQ6AEwBQ#v=onepage&q=diet%20Crocidura%20flavescens&f=false
170	terrestrial mammals	Soricidae	Cryptotis meridensis	Merida Small-eared Shrew	1	0.0123	0.0001	http://animaldiversity.ummz.umich.edu/accounts/Cryptotis_meridensis/#food_habits
171	terrestrial mammals	Soricidae	Cryptotis montivaga	Wandering small-eared shrew	1	0.0112	0.0001	related species
172	terrestrial mammals	Soricidae	Cryptotis parva	least shrew	1	0.0112	0.0001	http://animaldiversity.ummz.umich.edu/accounts/Cryptotis_parva/#food_habits
173	terrestrial mammals	Soricidae	Cryptotis squamipes	Scaly-footed small-eared shrew	1	0.011	0.0001	related species
174	terrestrial mammals	Soricidae	Cryptotis thomasi	Andean small-eared shrew	1	0.0126	0.0001	related species
175	terrestrial mammals	Soricidae	Myosorex varius	forest shrew	1	0.0116	0.001	http://animaldiversity.ummz.umich.edu/accounts/Myosorex_varius/#food_habits
176	terrestrial mammals	Soricidae	Nectogale elegans	Elegant water shrew	1	0.038	0.001	http://animaldiversity.ummz.umich.edu/accounts/Nectogale_elegans/#food_habits
177	terrestrial mammals	Soricidae	Notiosorex crawfordi	Crawford's gray shrew	1	0.00487	0.001	http://animaldiversity.ummz.umich.edu/accounts/Notiosorex_crawfordi/#food_habits
178	terrestrial mammals	Soricidae	Sorex arcticus	Arctic shrew	1	0.00793	0.0001	http://animaldiversity.ummz.umich.edu/accounts/Sorex_arcticus/#food_habits
179	terrestrial mammals	Soricidae	Sorex bendirii	marsh shrew	1	0.0153	0.0001	related species
180	terrestrial mammals	Soricidae	Sorex cinereus	cinereus shrew	1	0.00414	0.0001	http://animaldiversity.ummz.umich.edu/accounts/Sorex_cinereus/#food_habits
181	terrestrial mammals	Soricidae	Sorex coronatus	Crowned Shrew	1	0.00906	0.0001	http://rcin.org.pl/Content/12408/BI002_26822_Cz-40-2_Acta-T40-nr9-113-121_o.pdf
182	terrestrial mammals	Soricidae	Sorex dispar	long-tailed shrew	1	0.00498	0.0001	http://www.dgif.virginia.gov/wildlife/information/?s=050006
183	terrestrial mammals	Soricidae	Sorex gaspensis	Gaspé shrew	1	0.0032	0.0001	http://animaldiversity.ummz.umich.edu/accounts/Sorex_gaspensis/#food_habits
184	terrestrial mammals	Soricidae	Sorex gracillimus	slender shrew	1	0.0044	0.0001	related species
185	terrestrial mammals	Soricidae	Sorex hoyi	pygmy shrew	1	0.00328	0.0001	related species
186	terrestrial mammals	Soricidae	Sorex isodon	Taiga Shrew	1	0.012	0.0001	related species
187	terrestrial mammals	Soricidae	Sorex merriami	Merriam's shrew	1	0.00586	0.0001	http://animaldiversity.ummz.umich.edu/accounts/Sorex_merriami/#food_habits
188	terrestrial mammals	Soricidae	Sorex minutissimus	Eurasian least shrew	1	0.00241	0.0001	related species
189	terrestrial mammals	Soricidae	Sorex mirabilis	Ussuri Shrew	1	0.015	0.0001	related species
190	terrestrial mammals	Soricidae	Sorex roboratus	Flat-skulled Shrew	1	0.013	0.0001	related species
191	terrestrial mammals	Soricidae	Sorex unguiculatus	Long-clawed Shrew	1	0.0141	0.0001	related species
192	terrestrial mammals	Soricidae	Soriculus nigrescens	Himalayan Shrew	1	0.0146	0.0001	related species
193	terrestrial mammals	Soricidae	Suncus infinitesimus	Least Dwarf Shrew	1	0.0044	1e-05	http://books.google.co.uk/books?id=sdY_sa1FPw0C&pg=PA44&lpg=PA44&dq=Suncus+infinitesimus+diet&source=bl&ots=JmYqgTGwrJ&sig=pyYjDg4MdksX7hfXdKt9WP2gSLw&hl=en&sa=X&ei=xy_vULrHEo_N0AXfp4H4CA&redir_esc=y#v=onepage&q&f=false
194	terrestrial mammals	Soricidae	Suncus lixus	Lesser dwarf shrew	1	0.008	1e-05	related species
195	terrestrial mammals	Soricidae	Suncus varilla	Greater dwarf shrew	1	0.005	1e-05	related species
196	terrestrial mammals	Talpidae	Condylura cristata	Star-nosed Mole	1	0.0471	0.0001	http://animaldiversity.ummz.umich.edu/accounts/Condylura_cristata/#food_habits
197	terrestrial mammals	Talpidae	Euroscaptor micrura	Himalayan mole	1	0.0605	0.0001	related species
198	terrestrial mammals	Talpidae	Euroscaptor mizura	Japanese mountain mole	1	0.0243	0.0001	related species
199	terrestrial mammals	Talpidae	Galemys pyrenaicus	Pyrenean desman	1	0.0592	0.0001	related species
200	terrestrial mammals	Talpidae	Mogera kobeae	Kobe mole	1	0.095	0.0001	related species
201	terrestrial mammals	Talpidae	Scapanus latimanus	broad-footed mole	1	0.0597	0.0001	related species
202	terrestrial mammals	Talpidae	Talpa caeca	Blind mole	1	0.0695	0.0001	related species
203	terrestrial mammals	Talpidae	Talpa europaea	European mole	1	0.085	0.0001	related species
204	terrestrial mammals	Talpidae	Talpa occidentalis	Spanish mole	1	0.0473	0.0001	related species
205	terrestrial mammals	Talpidae	Talpa romana	Talpa romana	1	0.0925	0.0001	related species
206	terrestrial mammals	Talpidae	Talpa stankovici	Stankovic's Mole	1	0.068	0.0001	related species
207	terrestrial mammals	Talpidae	Uropsilus soricipes	Chinese shrew mole	1	0.016	0.0001	related species
208	terrestrial mammals	Talpidae	Urotrichus pilirostris	True's shrew mole	1	0.0148	0.0001	related species
209	terrestrial mammals	Tenrecidae	Echinops telfairi	Lesser hedgehog tenrec	1	0.167	0.001	http://en.wikipedia.org/wiki/Lesser_hedgehog_tenrec
210	terrestrial mammals	Tenrecidae	Geogale aurita	large-eared tenrec	1	0.0068	0.0001	http://animaldiversity.ummz.umich.edu/accounts/Geogale_aurita/
211	terrestrial mammals	Tenrecidae	Hemicentetes semispinosus	Lowland streaked tenrec	1	0.124	0.0001	http://en.wikipedia.org/wiki/Lowland_streaked_tenrec
212	terrestrial mammals	Tenrecidae	Limnogale mergulus	Web-footed tenrec	1	0.0787	0.0001	http://animaldiversity.ummz.umich.edu/accounts/Limnogale_mergulus/#food_habits
213	terrestrial mammals	Tenrecidae	Microgale brevicaudata	Short-tailed shrew tenrec	1	0.00944	0.001	http://animaldiversity.ummz.umich.edu/accounts/Microgale_brevicaudata/#food_habits
214	terrestrial mammals	Tenrecidae	Microgale dobsoni	Dobson's shrew tenrec	1	0.0385	0.001	related species
215	terrestrial mammals	Tenrecidae	Microgale longicaudata	Lesser long-tailed shrew tenrec	1	0.00848	0.0001	http://animaldiversity.ummz.umich.edu/accounts/Microgale_longicaudata/#food_habits
216	terrestrial mammals	Tenrecidae	Microgale talazaci	Talazac's shrew tenrec	1	0.0474	0.0001	http://animaldiversity.ummz.umich.edu/accounts/Microgale_talazaci/#food_habits
217	terrestrial mammals	Tenrecidae	Micropotamogale lamottei	Nimba otter shrew	1	0.0696	0.001	http://animaldiversity.ummz.umich.edu/accounts/Micropotamogale_lamottei/#food_habits
218	terrestrial mammals	Tenrecidae	Micropotamogale ruwenzorii	Ruwenzori Otter Shrew	1	0.114	0.001	http://animaldiversity.ummz.umich.edu/accounts/Micropotamogale_ruwenzorii/#food_habits
219	terrestrial mammals	Tenrecidae	Potamogale velox	Giant Otter Shrew	1	0.7	0.001	http://www.iucnredlist.org/details/18095/0
220	terrestrial mammals	Macroscelididae	Elephantulus brachyrhynchus	short-snouted sengi	1	0.045105	1e-05	http://animaldiversity.ummz.umich.edu/accounts/Elephantulus_brachyrhynchus/
221	terrestrial mammals	Macroscelididae	Elephantulus intufi	bushveld elephant-shrew	1	0.0489	1e-05	http://animaldiversity.ummz.umich.edu/accounts/Elephantulus_intufi/
222	terrestrial mammals	Macroscelididae	Rhynchocyon chrysopygus	golden-rumped elephant-shrew	1	0.5351	0.001	http://animaldiversity.ummz.umich.edu/accounts/Rhynchocyon_chrysopygus/
223	terrestrial mammals	Macroscelididae	Rhynchocyon cirnei	Checkered elephant shrew	1	0.42496	0.001	http://animaldiversity.ummz.umich.edu/accounts/Rhynchocyon_cirnei/#food_habits
224	terrestrial mammals	Ornithorhynchidae	Ornithorhynchus anatinus	Duck-billed Platypus	1	1.48212	0.0001	http://animaldiversity.ummz.umich.edu/accounts/Ornithorhynchus_anatinus/					Quick, J.S., Reinert, H.K., De Cuba, E.R. & Odum, R.A. (2005). Recent occurrence and dietary habits of Boa constrictor on Aruba, Dutch West Indies. J. Herpetol., 39, 304-307.
225	terrestrial mammals	Tachyglossidae	Tachyglossus aculeatus	Short-beaked echidna	1	4.49999	1e-05	http://animaldiversity.ummz.umich.edu/accounts/Tachyglossus_aculeatus/#food_habits
226	terrestrial mammals	Tachyglossidae	Zaglossus bruijni	Western long-beaked echidna	1	8.95085	0.0001	http://animaldiversity.ummz.umich.edu/accounts/Zaglossus_bruijni/#food_habits
227	terrestrial mammals	Caenolestidae	Caenolestes condorensis	Caenolestes	1	0.04781	0.0001	related species
228	terrestrial mammals	Caenolestidae	Caenolestes convelatus	Northern caenolestid	1	0.03173	0.0001	related species
229	terrestrial mammals	Caenolestidae	Lestoros inca	Incan shrew opossum	1	0.022635	0.001	related species
230	terrestrial mammals	Manidae	Manis crassicaudata	Indian pangolin	1	8.01878	1e-05	http://animaldiversity.ummz.umich.edu/site/accounts/information/Manis_crassicaudata.html
231	terrestrial mammals	Manidae	Manis javanica	Sunda pangolin	1	4.86085	1e-05	http://animaldiversity.ummz.umich.edu/accounts/Manis_javanica/#food_habits
232	terrestrial mammals	Manidae	Manis pentadactyla	Chinese pangolin	1	4.6725	1e-05	http://animaldiversity.ummz.umich.edu/accounts/Manis_pentadactyla/#food_habits
233	terrestrial mammals	Manidae	Manis temminckii	Ground pangolin	1	11.9219	1e-05	related species
234	terrestrial mammals	Cyclopedidae	Cyclopes didactylus	Silky anteater	1	0.26395	1e-05	http://animaldiversity.ummz.umich.edu/accounts/Cyclopes_didactylus/#food_habits
235	terrestrial mammals	Myrmecophagidae	Myrmecophaga tridactyla	Giant anteater	1	29.5318	1e-05	http://en.wikipedia.org/wiki/Myrmecophaga_tridactyla
236	terrestrial mammals	Myrmecophagidae	Tamandua mexicana	Northern tamandua	1	4.17851	1e-05	http://animaldiversity.ummz.umich.edu/accounts/Tamandua_mexicana/#food_habits
237	terrestrial mammals	Myrmecophagidae	Tamandua tetradactyla	Southern tamandua	1	4.8	1e-05	http://animaldiversity.ummz.umich.edu/accounts/Tamandua_tetradactyla/#food_habits
238	terrestrial mammals	Cricetidae	Ichthyomys hydrobates	Crab-eating Rat	1	0.06639	0.001	related species
239	terrestrial mammals	Cricetidae	Ichthyomys pittieri	Pittier's crab-eating rat	1	0.0691	0.001	http://eol.org/pages/1179911/details
240	terrestrial mammals	Cricetidae	Ichthyomys stolzmanni	Stolzmann's crab-eating rat	1	0.0847	0.001	http://books.google.co.uk/books?id=7W-DGRILSBoC&pg=PA1417&lpg=PA1417&dq=Ichthyomys+stolzmanni+diet&source=bl&ots=WJD7oQMxUB&sig=b71QuBZ6Us965kr51ZiGAy8hoEA&hl=en&sa=X&ei=-zvvUMb9NIqL0AXe6IH4Bw&redir_esc=y#v=onepage&q=Ichthyomys%20stolzmanni%20diet&f=false
241	terrestrial mammals	Cricetidae	Ichthyomys tweedii	Tweedy's Crab-eating Rat	1	0.1185	0.001	http://books.google.co.uk/books?id=7W-DGRILSBoC&pg=PA1417&lpg=PA1417&dq=Ichthyomys+stolzmanni+diet&source=bl&ots=WJD7oQMxUB&sig=b71QuBZ6Us965kr51ZiGAy8hoEA&hl=en&sa=X&ei=-zvvUMb9NIqL0AXe6IH4Bw&redir_esc=y#v=onepage&q=Ichthyomys%20stolzmanni%20diet&f=false
242	terrestrial mammals	Cricetidae	Neusticomys oyapocki	Oyapock's fish-eating rat	1	0.047	0.001	related species
243	terrestrial mammals	Cricetidae	Neusticomys peruviensis	Peruvian fish-eating rat	1	0.04	0.001	related species
244	terrestrial mammals	Cricetidae	Neusticomys venezuelae	Venezuelan Fish-eating Rat	1	0.0471	0.0001	related species
245	terrestrial mammals	Cricetidae	Notiomys edwardsii	Edwards's Long-clawed Mouse	1	0.0213	0.0001	http://books.google.co.uk/books?id=HGYaHxXVmegC&pg=PA324&lpg=PA324&dq=Notiomys+edwardsii+diet&source=bl&ots=D9A2lFDcnJ&sig=yONJNdZq3xLgFRKt0CHecjGDq2s&hl=en&sa=X&ei=wD3vUOqSE6WK0AXjn4HAAQ&redir_esc=y#v=onepage&q=Notiomys%20edwardsii%20diet&f=false
246	terrestrial mammals	Cricetidae	Onychomys torridus	Southern grasshopper mouse	1	0.02168	0.0001	http://animaldiversity.ummz.umich.edu/accounts/Onychomys_torridus/#food_habits
247	terrestrial mammals	Cricetidae	Oxymycterus angularis	Angular Hocicudo	1	0.06799	0.0001	http://books.google.co.uk/books?id=wq3wAAAAMAAJ&q=Oxymycterus+angularis+diet&dq=Oxymycterus+angularis+diet&hl=en&sa=X&ei=Gj_vUKizC4eZ0QWIlYG4AQ&ved=0CE8Q6AEwAw
248	terrestrial mammals	Cricetidae	Oxymycterus hiska	Hocicudo	1	0.06799	0.0001	related species
249	terrestrial mammals	Cricetidae	Oxymycterus hispidus	Hispid hocicudo	1	0.03675	0.0001	related species
250	terrestrial mammals	Cricetidae	Oxymycterus hucucha	Quechuan Hocicudo	1	0.06799	0.0001	related species
251	terrestrial mammals	Cricetidae	Oxymycterus inca	Incan Hocicudo	1	0.03499	0.0001	related species
252	terrestrial mammals	Cricetidae	Oxymycterus nasutus	Long-nosed hocicudo	1	0.06799	0.0001	http://www.iucnredlist.org/details/15789/0
253	terrestrial mammals	Cricetidae	Oxymycterus paramensis	Paramo Hocicudo	1	0.04199	0.0001	related species
254	terrestrial mammals	Cricetidae	Oxymycterus roberti	Robert's hocicudo	1	0.08371	0.0001	related species
255	terrestrial mammals	Cricetidae	Rheomys mexicanus	Mexican Water Mouse	1	0.04	0.001	http://books.google.co.uk/books?id=7W-DGRILSBoC&pg=PA1417&lpg=PA1417&dq=Rheomys+mexicanus+diet&source=bl&ots=WJD7oQOsXD&sig=PCxdG1NV0ST02ubrvqhrm1UV16U&hl=en&sa=X&ei=-EHvULulAdCN0wWwvYGQCg&redir_esc=y#v=onepage&q=Rheomys%20mexicanus%20diet&f=false
256	terrestrial mammals	Cricetidae	Rheomys thomasi	Thomas's water mouse	1	0.04	0.001	related species
257	terrestrial mammals	Cricetidae	Scapteromys tumidus	Waterhouse's Swamp Rat	1	0.146	0.0001	http://books.google.co.uk/books?id=p2MDAzCeQQoC&pg=PA441&lpg=PA441&dq=Scapteromys+tumidus+diet&source=bl&ots=OCDzpQwcim&sig=VMeCJWEp3A0-jN7PNbpLM0g6nAc&hl=en&sa=X&ei=aulcUNn6DfG10QXyjYGgCw&ved=0CDMQ6AEwAw#v=onepage&q=Scapteromys%20tumidus%20diet&f=false
258	terrestrial mammals	Gliridae	Selevinia betpakdalaensis	Desert Dormouse	1	0.01712	0.0001	http://www.edgeofexistence.org/mammals/species_info.php?id=60
259	terrestrial mammals	Muridae	Archboldomys luzonensis	Mt Isarog Shrew Mouse	1	0.03537	0.0001	related species
260	terrestrial mammals	Muridae	Blarinomys breviceps	Brazilian Shrew-mouse	1	0.0368	0.0001	http://animaldiversity.ummz.umich.edu/accounts/Blarinomys_breviceps/#food_habits
261	terrestrial mammals	Muridae	Chrotomys gonzalesi	Isarog Striped Shrew-Rat	1	0.1401	0.0001	http://books.google.co.uk/books?id=7W-DGRILSBoC&pg=PA1537&lpg=PA1537&dq=Chrotomys+gonzalesi+diet&source=bl&ots=WJD7oQPsWI&sig=dtlXz9cR4fAOPXU7nHuQkiwBIMs&hl=en&sa=X&ei=2kXvUK3rOKO80QWokoHYBQ&redir_esc=y#v=onepage&q=Chrotomys%20gonzalesi%20diet&f=false
262	terrestrial mammals	Muridae	Crossomys moncktoni	Earless water rat	1	0.16821	0.0001	http://books.google.co.uk/books?id=YnYED-YG0ZYC&pg=PA1312&lpg=PA1312&dq=Crossomys+moncktoni+diet&source=bl&ots=1BYA89JU4-&sig=NaJLHicxkrU-C2r9gC3cNMjuk8Q&hl=en&sa=X&ei=V0bvUNv5D8_s0gWl0YHoAw&redir_esc=y#v=onepage&q=Crossomys%20moncktoni%20diet&f=false
263	terrestrial mammals	Muridae	Hydromys chrysogaster	Water-rat	1	0.626085	0.001	http://animaldiversity.ummz.umich.edu/accounts/Hydromys_chrysogaster/#food_habits
264	terrestrial mammals	Muridae	Leptomys elegans	Long-footed Water Rat	1	0.08351	0.0001	related species
265	terrestrial mammals	Muridae	Leptomys ernstmayri	Ernst Mayr's water rat	1	0.042875	0.0001	related species
266	terrestrial mammals	Muridae	Rhynchomys isarogensis	Isarog Shrew Rat	1	0.122145	0.0001	related species
267	terrestrial mammals	Muridae	Xeromys myoides	False Swamp Rat	1	0.0452	0.001	http://animaldiversity.ummz.umich.edu/accounts/Xeromys_myoides/#food_habits
268	terrestrial mammals	Sciuridae	Microsciurus flaviventer	Amazon dwarf squirrel	1	0.092	0.0001	http://animaldiversity.ummz.umich.edu/accounts/Microsciurus_flaviventer/#food_habits
269	terrestrial mammals	Soricidae	Chimarrogale himalayica	Himalayan Water Shrew	1	0.0335	0.0001	related species
270	terrestrial mammals	Soricidae	Chimarrogale platycephalus	Flat-headed Water Shrew	1	0.03632	0.0001	http://zipcodezoo.com/Animals/C/Chimarrogale_phaeura/
271	terrestrial mammals	Talpidae	Dymecodon pilirostris	True's Shrew Mole	1	0.01546	0.0001	related species
272	terrestrial mammals	Orycteropodidae	Orycteropus afer	aardvark	1	57.1876	1e-05	http://animaldiversity.ummz.umich.edu/accounts/Orycteropus_afer/
273	aquatic mammal	Otariidae	Arctocephalus australis	South American fur seal	1	67.9794	0.110869	Majluf (1987); Muck and Fuentes (1987); Vaz-Ferreira and Ponce de Leon (1987)
274	aquatic mammal	Otariidae	Arctocephalus forsteri	New Zealand fur seal	1	101	1.6499	Street (1964); Carey (1992); Reijnders et al. (1993); Mattlin (1987)
275	aquatic mammal	Otariidae	Arctocephalus galapagoensis	Galapagos fur seal	1	39.448	0.051926	Clarke and Trillmich (1980); Trillmich (1987); Reijnders et al. (1993)
276	aquatic mammal	Otariidae	Arctocephalus gazella	Antarctic fur seal	2	96.6	0.109485	http://www.ifm-geomar.de/fileadmin/ifm-geomar/fuer_alle/fb3/fibio/upiatkowski/Polar-Biol-21.pdf	North et al. (1983); Doidge and Croxall (1985); Boveng et al. (1991); Green et al. (1989); Green et al. (1991)
277	aquatic mammal	Otariidae	Arctocephalus philippii	Juan Fernandez fur seal	1	95	0.103804	Torres (1987a,b); Majluf and Reyes (1989)
278	aquatic mammal	Otariidae	Arctocephalus pusillus	South African fur seal	2	178.75	0.13816	http://www.tandfonline.com/doi/abs/10.2989/18142320609504134	Rand (1959); David (1987); Lipinski and David (1990); Reijnders et al. (1993)
279	aquatic mammal	Otariidae	Arctocephalus townsendi	Guadalupe fur seal	2	101.032	0.0976962	http://animaldiversity.ummz.umich.edu/site/accounts/information/Arctocephalus_townsendi.html	Reeves et al. (1992)
280	aquatic mammal	Otariidae	Arctocephalus tropicalis	Subantarctic fur seal	1	92.2	1.64268	Rand (1956); Condy (1981); Bester (1987)
281	aquatic mammal	Phocoenidae	Australophocaena dioptrica	Spectacled Porpoise	2	65	0.1	Nowak RM (1991) Walker’s Mammals of the World. 6th ed. Baltimore & London: John Hopkins University Press.
282	aquatic mammal	Balaenidae	Balaena mysticetus	Bowhead whale	2	79695.6	0.000120368	http://rd.springer.com/article/10.1007/s00300-010-0914-9	Leatherwood and Reeves (1983); Lowry and Frost (1984); Leatherwood et al. (1988); Lowry (1993); Northridge (1984)
283	aquatic mammal	Balaenopteridae	Balaenoptera acutorostrata	Minke whale	2	5588.55	0.0153782	Sergeant (1975); Kawamura (1980); Jonsgaard (1982); Kasamatsu and Hata (1985); Bushuev (1986), (1991); Ichii and Kato (1991); Lydersen et al. (1991a); Nordoey and Blix (1992); Sigurjo‚nsson and Vikingsson (1992); Haug et al. (1993), (1994); Santos et al. (1994); Bushuev (1991)
284	aquatic mammal	Balaenopteridae	Balaenoptera bonaerensis	Antarctic minke whales	2	14000	0.0156782	http://seamap.env.duke.edu/species/612592
285	aquatic mammal	Balaenopteridae	Balaenoptera borealis	Sei whale	2	22103.1	0.0178745	http://seamap.env.duke.edu/species/612593	Lockyear and Brown (1978); Gambell (1985b); Nemoto (1970); Sigurjo‚nsson and Vikingsson (1992)
286	aquatic mammal	Balaenopteridae	Balaenoptera edeni	Bryde's whale	2	20000	0.0604481	http://seamap.env.duke.edu/species/612594	Leatherwood and Reeves (1983); Northridge (1984); Leatherwood et al. (1988)
287	aquatic mammal	Balaenopteridae	Balaenoptera musculus	Blue whale	2	154161	0.000120368	http://seamap.env.duke.edu/species/612595	Nemoto(1970); Leatherwood and Reeves (1983); Northridge (1984); Gambell (1985a); Reilly and Thayer (1990); Sigurjo‚nsson and Vikingsson (1992); Gambell (1979)
288	aquatic mammal	Balaenopteridae	Balaenoptera physalus	Fin whale	2	47503	0.0178745	http://seamap.env.duke.edu/species/612596	Nemoto (1957), (1959), (1970); Lockyer and Brown (1978); Kawamura (1980); Leatherwood and Reeves (1983); Gambell (1985a); Sigurjo‚nsson and Vikingsson (1992)
289	aquatic mammal	Ziphiidae	Berardius arnuxii	Arnoux's beaked whale	2	7000	0.0994363	Leatherwood and Reeves (1983); Northridge (1984); Klinowska (1991); Jefferson et al. (1993)
290	aquatic mammal	Ziphiidae	Berardius bairdii	Baird's beaked whale	2	11390	0.116083	Leatherwood and Reeves (1983); Northridge (1984); Rice (1986); Jefferson et al. (1993)
291	aquatic mammal	Otariidae	Callorhinus ursinus	Northern fur seal	1	55.4648	0.124925	Kajimura (1984); Kajimura et al. (1980); Perez and Big (1986); Jefferson et al. (1993); Sinclair et al. (1994); Stroud et al. (1981)
292	aquatic mammal	Neobalaenidae	Caperea marginata	Pygmy right whale	2	32000	0.000120368	Jefferson et al. (1993); Leatherwood and Reeves (1983); Northridge (1984)
293	aquatic mammal	Delphinidae	Cephalorhynchus commersonii	Commerson's dolphin	2	72.4	0.0843984	http://www.iucnredlist.org/apps/redlist/details/4159/0	Leatherwood and Reeves (1983); Jefferson et al. (1993)
294	aquatic mammal	Delphinidae	Cephalorhynchus eutropia	Chilean dolphin	2	45	0.114643	http://www.iucnredlist.org/apps/redlist/details/4159/1
295	aquatic mammal	Delphinidae	Cephalorhynchus heavisidii	Heaviside's dolphin	2	40	0.136333	http://www.iucnredlist.org/apps/redlist/details/4159/2	Leatherwood and Reeves (1983); Jefferson et al. (1993)
296	aquatic mammal	Delphinidae	Cephalorhynchus hectori	Hector's dolphin	2	50	0.114343	http://www.iucnredlist.org/apps/redlist/details/4159/3	Leatherwood and Reeves (1983); Jefferson et al. (1993)
297	aquatic mammal	Phocidae	Cystophora cristata	Hooded seal	1	278.897	0.166233	Sergeant (1976)
298	aquatic mammal	Monodontidae	Delphinapterus leucas	White whale (beluga)	2	1380.82	0.153135	Seaman et al. (1982); Lowry et al. (1985); Jefferson et al. (1993)
299	aquatic mammal	Delphinidae	Delphinus capensis	Long-beaked Common Dolphin	2	235	0.05	http://www.cms.int/reports/small_cetaceans/data/d_capensis/d_capensis.htm
300	aquatic mammal	Delphinidae	Delphinus delphis	Common dolphin	2	79.2858	0.0950247	http://www.cms.int/reports/small_cetaceans/data/d_capensis/d_capensis.htm	Leatherwood et al. (1978); Leatherwood and Reeves (1983); Northridge (1984); Overholtz and Waring (1991); Jefferson et al. (1993); Gonzalez et al. (1994); Santos et al. (1994)
301	aquatic mammal	Mustelidae	Enhydra lutris	Sea otter	2	27.4109	0.0892974	Nowak RM (1991) Walker’s Mammals of the World. 6th ed. Baltimore & London: John Hopkins University Press.	Kenyon (1969); Lowry et al. (1982); Antonelis et al. (1994b)
302	aquatic mammal	Eschrichtiidae	Eschrichtius robustus	Grey whale	2	27312	7.70692e-06	Bogoslovskaya et al. (1981); Leatherwood and Reeves (1983); Nerimi (1984); Northridge (1984); Avery and Hawkinson (1992); Weitkamp et al. (1992)
303	aquatic mammal	Balaenidae	Eubalaena australis	Southern right whale	2	23000	0.000120368	http://www.nmfs.noaa.gov/pr/species/mammals/cetaceans/minkewhale.htm	Leatherwood and Reeves (1983); Hamner et al. (1988)
304	aquatic mammal	Balaenidae	Eubalaena glacialis	Northern right whale	2	23000	0.000120368	http://www.nmfs.noaa.gov/pr/species/mammals/cetaceans/minkewhale.htm	Northridge(1984); Wishner et al. (1988); Mayo and Marx (1990); Klinowska (1991); Northridge (1984)
305	aquatic mammal	Balaenidae	Eubalaena japonica	North Pacific rightwhale	2	23000	0.000120368	http://www.nmfs.noaa.gov/pr/species/mammals/cetaceans/minkewhale.htm
306	aquatic mammal	Otariidae	Eumetopias jubatus	Steller's sea lion	1	382.467	1.69825	Mathisen (1959); Mathisen et al. (1962); Calkins and Goodwin (1988); NMFS (1992)
307	aquatic mammal	Delphinidae	Feresa attenuata	Pygmy killer whale	2	170	6.21149	Klinowska (1991); Jefferson et al. (1993); Tan (1995)
308	aquatic mammal	Delphinidae	Globicephala macrorhynchus	Short-finned pilot whale	2	726	0.12925	Leatherwood and Reeves (1983); Northridge (1984); Jefferson et al. (1993); Tan (1995)
309	aquatic mammal	Delphinidae	Globicephala melas	Long-finned pilot whale	2	800	0.158236	Desportes and Mouritsen (1988); Overholtz and Waring (1991); Gonzalez et al. (1994); Santos et al. (1994)
310	aquatic mammal	Delphinidae	Grampus griseus	Risso's dolphin	2	387.25	0.108974	Leatherwood et al. (1978); Leatherwood and Reeves (1983); Wurtz et al. (1992); Jefferson et al. (1993); Santos et al. (1994); Tan (1995)
311	aquatic mammal	Phocidae	Halichoerus grypus	Grey seal	2	197.285	1.67897	http://www.int-res.com/articles/meps/112/m112p001.pdf	Murie and Lavigne (1992); Bowen and Harrison (1994); Bowen et al. (1993); Hammond et al. (1994)
312	aquatic mammal	Phocidae	Histriophoca fasciata	Ribbon seal	1	90	0.132928	Shustov (1969); Frost and Lowry (1980); Burns (1986)
313	aquatic mammal	Mustelidae	Hydrictis maculicollis	Spotted-necked otter	2	4.18053	0.001	Nowak RM (1991) Walker’s Mammals of the World. 6th ed. Baltimore & London: John Hopkins University Press.
314	aquatic mammal	Phocidae	Hydrurga leptonyx	Leopard seal	1	352.675	12.2205	Oritsland (1977); Lowry et al. (1988)
315	aquatic mammal	Ziphiidae	Hyperoodon ampullatus	Northern bottlenose whale	2	3391.68	0.126603	Leatherwood and Reeves (1983); Northridge (1984); Mead (1989b); Sigurjo‚nsson and Vikingsson (1992); Jefferson et al. (1993)
316	aquatic mammal	Ziphiidae	Hyperoodon planifrons	Southern bottlenose whale	2	3000	0.11677	Leatherwood and Reeves (1983); Northridge (1984); Jefferson et al. (1993); Sekiguchi et al. (1993)
317	aquatic mammal	Ziphiidae	Indopacetus pacificus	Tropical bottlenose whale	2	2200	0.1	http://www.environment.gov.au/cgi-bin/sprat/public/publicspecies.pl?taxon_id=72
318	aquatic mammal	Platanistidae	Inia geoffrensis	Amazon river dolphin	2	121	0.1	related species
319	aquatic mammal	Physeteridae	Kogia breviceps	Pygmy sperm whale	2	431.25	0.0982081	West et al_2009_MarineMammSci	West et al 2009; Leatherwood and Reeves (1983); Martins et al. (1985); Leatherwood et al. (1988); Jefferson et al. (1993); Tan (1995)
320	aquatic mammal	Physeteridae	Kogia sima	Dwarf sperm whale	2	183.067	0.117779	Leatherwood and Reeves (1983); Northridge (1984); Pinedo (1987); Leatherwood et al. (1988); Jefferson et al. (1993)
321	aquatic mammal	Delphinidae	Lagenodelphis hosei	Fraser's dolphin	2	164	0.0906312	Leatherwood and Reeves (1983); Robinson and Craddock (1983); Van Bree et al. (1986); Jefferson et al. (1993); Tan (1995)
322	aquatic mammal	Delphinidae	Lagenorhynchus acutus	Atlantic white-sided dolphin	2	186.759	0.156608	Leatherwood and Reeves (1983); Northridge (1984); Sigurjo‚nsson and Vikingsson (1992); Jefferson et al. (1993)
323	aquatic mammal	Delphinidae	Lagenorhynchus albirostris	White-beaked dolphin	2	186.817	0.202346	Northridge (1984); Sigurjo‚nsson and Vikingsson (1992); Jefferson et al. (1993); Santos et al. (1994)
324	aquatic mammal	Delphinidae	Lagenorhynchus australis	Peale's dolphin	2	120	0.134593	Jefferson et al. (1993)
325	aquatic mammal	Delphinidae	Lagenorhynchus cruciger	Hourglass dolphin	2	110	0.134793	related species
326	aquatic mammal	Delphinidae	Lagenorhynchus obliquidens	Pacific white-sided dolphin	2	109.847	0.0703995	Stroud et al. (1981); Leatherwood and Reeves (1983); Walker et al. (1986); Leatherwood et al. (1988); Walker and Jones (1993); Kajimura et al. (1980)
327	aquatic mammal	Delphinidae	Lagenorhynchus obscurus	Dusky dolphin	2	127.25	0.0625147	Leatherwood and Reeves (1983); Jefferson et al. (1993); McKinnon (1993)
328	aquatic mammal	Phocidae	Leptonychotes weddellii	Weddell seal	1	400	0.179511	Oritsland (1977); Green and Burton (1987); Plotz et al. (1991)
329	aquatic mammal	Iniidae	Lipotes vexillifer	baijii	2	112.138	0.1	related species
330	aquatic mammal	Delphinidae	Lissodelphis borealis	Northern right whale dolphin	2	113	0.0817895	Leatherwood et al. (1978); Leatherwood and Reeves (1983); Northridge (1984); Jefferson et al. (1993); Walker and Jones (1993)
331	aquatic mammal	Delphinidae	Lissodelphis peronii	Southern right whale dolphin	2	116	0.094093	Leatherwood et al. (1978); Northridge (1984); Jefferson et al. (1993)
332	aquatic mammal	Phocidae	Lobodon carcinophaga	Crabeater seal	2	225	0.000208331	http://www.int-res.com/abstracts/meps/v455/p287-301/	Laws (1977); Oritsland (1977); Lowry et al. (1988)
333	aquatic mammal	Mustelidae	Lontra canadensis	North American river otter	2	8.08871	0.05	Nowak RM (1991) Walker’s Mammals of the World. 6th ed. Baltimore & London: John Hopkins University Press.
334	aquatic mammal	Mustelidae	Lontra felina	Marine otter	2	11.1977	0.144412	Nowak RM (1991) Walker’s Mammals of the World. 6th ed. Baltimore & London: John Hopkins University Press.	Majluf and Reyes (1989); Barros and Cockcroft (1991); Antonelis et al. (1994b)
335	aquatic mammal	Mustelidae	Lontra longicaudis	Neotropical otter	2	6.55249	0.05	Nowak RM (1991) Walker’s Mammals of the World. 6th ed. Baltimore & London: John Hopkins University Press.
336	aquatic mammal	Mustelidae	Lontra provocax	Southern river otter	2	7.49999	0.05	Nowak RM (1991) Walker’s Mammals of the World. 6th ed. Baltimore & London: John Hopkins University Press.
337	aquatic mammal	Mustelidae	Lutra lutra	Otter	2	8.86435	0.05	Nowak RM (1991) Walker’s Mammals of the World. 6th ed. Baltimore & London: John Hopkins University Press.
338	aquatic mammal	Mustelidae	Lutra maculicollis	Spotted-necked otter	2	4.19	0.05	Nowak RM (1991) Walker’s Mammals of the World. 6th ed. Baltimore & London: John Hopkins University Press.
339	aquatic mammal	Mustelidae	Lutra sumatrana	Hairy-nosed otter	2	5.97034	0.05	Nowak RM (1991) Walker’s Mammals of the World. 6th ed. Baltimore & London: John Hopkins University Press.
340	aquatic mammal	Mustelidae	Lutrogale perspicillata	Smooth-coated otter	2	8.95624	0.05	Nowak RM (1991) Walker’s Mammals of the World. 6th ed. Baltimore & London: John Hopkins University Press.
341	aquatic mammal	Balaenopteridae	Megaptera novaeangliae	Humpback whale	2	30000	0.0902162	http://seamap.env.duke.edu/species/612597	Nemoto (1957), (1959), (1970); Sergeant (1975); Kawamura (1980); Hain et al. (1981); Christensen et al. (1990); Sigurjo‚nsson and Vikingsson (1992)
342	aquatic mammal	Ziphiidae	Mesoplodon bidens	Sowerby's beaked whale	2	3400	0.126621	Jefferson et al. (1993); Ostrom et al. (1993); Santos et al. (1994)
343	aquatic mammal	Ziphiidae	Mesoplodon bowdoini	Andrews' Beaked Whale	2	2600	0.1	Nowak RM (1991) Walker’s Mammals of the World. 6th ed. Baltimore & London: John Hopkins University Press.
344	aquatic mammal	Ziphiidae	Mesoplodon carlhubbsi	Hubb's beaked whale	2	3400	0.092266	Leatherwood and Reeves (1983); Klinowska (1991); Jefferson et al. (1993)
345	aquatic mammal	Ziphiidae	Mesoplodon densirostris	Blainville's beaked whale	2	2300	0.123993	Mead (1989a); Klinowska (1991); Jefferson et al. (1993); Tan (1995)
346	aquatic mammal	Ziphiidae	Mesoplodon europaeus	Gervais' beaked whale	2	5600	0.121252	Nowak RM (1991) Walker’s Mammals of the World. 6th ed. Baltimore & London: John Hopkins University Press.
347	aquatic mammal	Ziphiidae	Mesoplodon ginkgodens	Ginkgo-toothed Beaked Whale	2	1500	0.17671	Nowak RM (1991) Walker’s Mammals of the World. 6th ed. Baltimore & London: John Hopkins University Press.
348	aquatic mammal	Ziphiidae	Mesoplodon grayi	Gray's Beaked Whale	2	2900	0.121252	Nowak RM (1991) Walker’s Mammals of the World. 6th ed. Baltimore & London: John Hopkins University Press.
349	aquatic mammal	Ziphiidae	Mesoplodon hectori	Hector's beaked whale	2	1000	0.152066	Mead and Baker (1987); Mead (1989a); Klinowska (1991); Jefferson et al. (1993)
350	aquatic mammal	Ziphiidae	Mesoplodon layardii	Strap-toothed whale	2	1500	0.17671	Klinowska (1991); Jefferson et al. (1993); Rice (1986)
351	aquatic mammal	Ziphiidae	Mesoplodon mirus	True's beaked whale	2	2100	0.115083	Mead (1989a); Klinowska (1991); Jefferson et al. (1993)
352	aquatic mammal	Ziphiidae	Mesoplodon stejnegeri	Stejneger's beaked whale	2	4800	0.121252	Mead (1989a); Klinowska (1991); Jefferson et al. (1993); Loughlin and Perez (1985)
353	aquatic mammal	Phocidae	Mirounga angustirostris	Northern elephant seal	1	1112.39	0.0015	Naito et al_2013	Antonelis et al. (1994a)
354	aquatic mammal	Phocidae	Mirounga leonina	Southern elephant seal	2	1600	0.133618	http://journals.cambridge.org/download.php?file=%2FANS%2FANS12_01%2FS0954102000000031a.pdf&code=9fe8294e0cfd0ac65367dab8427fc72d	Laws (1977); Green and Williams (1986); Rodhouse et al. (1992); Green and Burton (1993); Boyd et al. (1994)
355	aquatic mammal	Phocidae	Monachus monachus	Mediterranean monk seal	1	294.881	3.22153	Jefferson et al. (1993)
356	aquatic mammal	Phocidae	Monachus schauinslandi	Hawaiian monk seal	1	223	0.236683	Polovina (1984)
357	aquatic mammal	Phocidae	Monachus tropicalis	Caribbean Monk Seals	2	198.379	0.2	http://www.iucnredlist.org/apps/redlist/details/13655/0
358	aquatic mammal	Monodontidae	Monodon monoceros	Narwhal	2	938.063	0.152109	Leatherwood and Reeves (1983); Northridge (1984); Jefferson et al. (1993)
359	aquatic mammal	Otariidae	Neophoca cinerea	Australian sea lion	1	189	1.71763	Jefferson et al. (1993); Reijnders et al. (1993)
360	aquatic mammal	Phocoenidae	Neophocaena phocaenoides	Finless porpoise	2	32.5	0.0923893	Leatherwood and Reeves (1983); Northridge (1984); Jefferson et al. (1993)
361	aquatic mammal	Odobenidae	Odobenus rosmarus	Walrus	1	1043	0.01	Fay (1982); Fay et al. (1982); Gjertz and Wiig (1992); Timoshenko and Popov (1990)
362	aquatic mammal	Phocidae	Ommatophoca rossii	Ross seal	2	208.626	0.099946	http://www.pinnipeds.org/seal-information/species-information-pages/the-phocid-seals/ross-seal	Laws (1977); Oritsland (1977)
363	aquatic mammal	Delphinidae	Orcaella brevirostris	Irrawaddy dolphin	2	190	0.176883	Leatherwood and Reeves (1983); Northridge (1984); Jefferson et al. (1993)
364	aquatic mammal	Delphinidae	Orcinus orca	Killer whale	2	5629.38	12.3316	Rice (1968); Hoyt (1990); Jefferson et al. (1991); Guinet (1992); Sigurjo‚nsson and Vikingsson (1992); Jefferson et al. (1993); Tan (1995)
365	aquatic mammal	Otariidae	Otaria byronia	South American sea lion	1	194	1.66648	Aguayo and Maturana (1973); Olivia (1984); Muck and Fuentes (1987); Harcourt (1993)
366	aquatic mammal	Phocidae	Pagophilus groenlandicus	Harp seal	1	132.25	0.128334	Sergeant (1976); Sargeant (1991); Kapel and Angantyr (1989); Lydersen et al. (1991b); Beck et al. (1993); Nilssen and Haug (1993); Ugland et al. (1993); Kapel (1994); Nilson et al. (1993)
367	aquatic mammal	Delphinidae	Peponocephala electra	Melon-headed whale	2	206	0.110758	Leatherwood and Reeves (1983); Pitman and Ballance (1992); Jefferson et al. (1993)
368	aquatic mammal	Phocidae	Phoca caspica	Caspian seal	2	62.3	0.16	related spp
369	aquatic mammal	Phocidae	Phoca hispida	Ringed seal	1	71.1	0.141551	Lowry et al. (1978); Lowry et al. (1980b); ICES (1991); Weslawski et al. (1994)
370	aquatic mammal	Phocidae	Phoca largha	Larga seal	1	98.8792	0.162803	Lowry et al. (1982); Bukhtiyarov et al. (1984)
371	aquatic mammal	Phocidae	Phoca sibirica	Baikal Seal	2	89.5	0.16	related spp
372	aquatic mammal	Phocidae	Phoca vitulina	Harbour seal	2	87.3083	0.16015	http://www.abdn.ac.uk/lighthouse/documents/Prey_selection_1997.pdf	Boulva and McLaren (1979); Behrends (1982); Haaker et al. (1984); Ha_rko_nen (1987); Payne and Selzer (1989); Olesiuk et al. (1990); Ha_rko_nen and Heide-Jorgensen (1991)
373	aquatic mammal	Otariidae	Phocarctos hookeri	Hooker's sea lion	1	273.5	1.63138	Jefferson et al. (1993); Reijnders et al. (1993)
374	aquatic mammal	Phocoenidae	Phocoena dioptrica	Spectacled porpoise	2	65	0.163948	Nowak RM (1991) Walker’s Mammals of the World. 6th ed. Baltimore & London: John Hopkins University Press.
375	aquatic mammal	Phocoenidae	Phocoena phocoena	Harbour porpoise	2	52.7155	0.163648	Prescott and Fiorelli (1980); Frost and Lowry (1981); Recchia and Read (1989); Martin et al. (1990); Ichii and Kato (1991); Lick (1991); Sigurjo‚nsson and Vikingsson (1992); Fontaine et al. (1994); Gonzalez et al. (1994); Santos et al. (1994)
376	aquatic mammal	Phocoenidae	Phocoena sinus	Vaquita	2	43.1107	0.14159	Leatherwood et al. (1978)
377	aquatic mammal	Phocoenidae	Phocoena spinipinnis	Burmeister's porpoise	2	60	0.103735	Jefferson et al. (1993)
378	aquatic mammal	Phocoenidae	Phocoenoides dalli	Dall's porpoise	2	106.021	0.0844612	Leatherwood et al. (1978); Kajimura et al. (1980); Crawford (1981); Leatherwood and Reeves (1983); Northridge (1984); Jefferson et al. (1993); Loeb (1972)
379	aquatic mammal	Physeteridae	Physeter catodon	Sperm whale	2	14520.5	117.062	Clarke et al. 1993 & Evans & Hindell 2004	Clarke, M. R., Martins, H. R., & Pascoe, P. (1993). The diet of sperm whales (Physeter macrocephalus Linnaeus 1758) off the Azores. Philosophical transactions of the Royal Society of London. Series B, Biological sciences, 339(1287), 67-82. Ancarva, Southdown, Millbrook, Torpoint, U.K. Retrieved from http://europepmc.org/abstract/MED/8096086: Clarke (1956); Okutani and Nemoto (1964); Gaskin and Ca…
380	aquatic mammal	Platanistidae	Platanista gangetica	South Asian river dolphin	2	93.491	0.1	related spp
381	aquatic mammal	Platanistidae	Platanista minor	Indus river dolphin	2	75.9951	0.1	related spp
382	aquatic mammal	Platanistidae	Pontoporia blainvillei	Franciscana	2	40.5	0.146896	Jefferson et al. (1993)
383	aquatic mammal	Delphinidae	Pseudorca crassidens	False killer whale	2	1360	0.2	related spp
384	aquatic mammal	Mustelidae	Pteronura brasiliensis	Giant Otter	2	26	0.1	Nowak RM (1991) Walker’s Mammals of the World. 6th ed. Baltimore & London: John Hopkins University Press.
385	aquatic mammal	Delphinidae	Sotalia fluviatilis	Tucuxi	2	42.8167	0.176883	Leatherwood and Reeves (1983); Jefferson et al. (1993)
386	aquatic mammal	Delphinidae	Sousa chinensis	Indo-Pac. hump-backed dolphin	2	280	0.155738	Leatherwood and Reeves (1983); Northridge (1984); Barros and Cockcroft (1991); Jefferson et al. (1993); Parson, (1996)
387	aquatic mammal	Delphinidae	Sousa teuszii	Atlantic hump-backed dolphin	2	100	0.1505	Leatherwood and Reeves (1983); Northridge (1984); Jefferson et al. (1993)
388	aquatic mammal	Delphinidae	Stenella attenuata	Pantropical spotted dolphin	2	65.7168	0.17149	Perrin et al. (1973); Leatherwood et al. (1978); Leatherwood and Reeves (1983); Jefferson et al. (1993); Tan (1995)
389	aquatic mammal	Delphinidae	Stenella clymene	Clymene dolphin	2	85	3.21613	ftp://ftp.fao.org/docrep/fao/009/t0725e/t0725e25.pdf	Perrin et al. (1981); Leatherwood and Reeves (1983); Northridge (1984); Jefferson et al. (1993)
390	aquatic mammal	Delphinidae	Stenella coeruleoalba	Striped dolphin	2	142.051	0.117885	Leatherwood and Reeves (1983); Jefferson et al. (1993); Wurtz and Marrale (1993); Santos et al. (1994)
391	aquatic mammal	Delphinidae	Stenella frontalis	Atlantic spotted dolphin	2	110	0.17149	Leatherwood et al. (1978); Jefferson et al. (1993)
392	aquatic mammal	Delphinidae	Stenella longirostris	Spinner dolphin	2	50.5	0.106433	Perrin et al. (1973); Perrin et al. (1989); Leatherwood and Reeves (1983); Karbhari et al. (1985); Jefferson et al. (1993); Tan (1995)
393	aquatic mammal	Delphinidae	Steno bredanensis	Rough-toothed dolphin	2	130	0.159236	Leatherwood and Reeves (1983); Northridge (1984); Jefferson et al. (1993)
394	aquatic mammal	Ziphiidae	Tasmacetus shepherdi	Shepherd's beaked whale	2	2500	0.1	related spp
395	aquatic mammal	Delphinidae	Tursiops aduncus	Indo-Pacific bottlenose dolphin	2	230	0.199843	http://www.cms.int/reports/small_cetaceans/data/t_aduncus/t_aduncus.htm
396	aquatic mammal	Delphinidae	Tursiops truncatus	Bottlenose dolphin	2	281.02	0.199693	Leatherwood et al. (1978); Irvine et al. (1981); Leatherwood and Reeves (1983); Mead and Potter (1990); ICES (1991); Jefferson et al. (1993); Gonzalez et al. (1994); Santos et al. (1994); Tan (1995)
397	aquatic mammal	Otariidae	Zalophus californianus	California sea lion	1	137.195	0.138116	Jefferson et al. (1993); Lowry et al. (1991)
398	aquatic mammal	Ziphiidae	Ziphius cavirostris	Cuvier_s beaked whale	2	4772.5	0.124863	Leatherwood and Reeves (1983); Northridge (1984); Heyning (1989); Jefferson et al. (1993)
399	shark	Carcharhinidae	Carcharhinus acronotus	Blacknose shark	2	33.1229	0.0038834	http://www.fishbase.org/summary/Carcharhinus-acronotus.html
400	shark	Carcharhinidae	Carcharhinus albimarginatus	Silvertip shark	2	92.0163	0.0415032	http://www.fishbase.org/summary/Carcharhinus-albimarginatus.html
401	shark	Carcharhinidae	Carcharhinus altimus	Bignose shark	2	199.191	0.133425	http://www.fishbase.org/summary/Carcharhinus-altimus.html
402	shark	Carcharhinidae	Carcharhinus amblyrhynchoides	Graceful shark	2	46.2993	0.0190484	http://www.fishbase.org/summary/Carcharhinus-amblyrhynchoides.html
403	shark	Carcharhinidae	Carcharhinus amblyrhynchos	Grey reef shark	2	111.501	0.0341701	http://www.fishbase.org/summary/Carcharhinus-amblyrhynchos.html
404	shark	Carcharhinidae	Carcharhinus amboinensis	Pigeye shark	2	116.955	0.385066	http://www.fishbase.org/summary/Carcharhinus-amboinensis.html
405	shark	Carcharhinidae	Carcharhinus brachyurus	Copper shark	2	70.8246	0.110136	http://www.fishbase.org/summary/Carcharhinus-brachyurus.html
406	shark	Carcharhinidae	Carcharhinus brevipinna	Spinner shark	2	56	0.0123325	http://www.fishbase.org/summary/Carcharhinus-brevipinna.html
407	shark	Carcharhinidae	Carcharhinus cautus	Nervous shark	2	12.3195	0.437904	http://www.fishbase.org/summary/Carcharhinus-cautus.html
408	shark	Carcharhinidae	Carcharhinus dussumieri	Whitecheek shark	2	3.53722	0.0458836	http://www.fishbase.org/summary/Carcharhinus-dussumieri.html
409	shark	Carcharhinidae	Carcharhinus falciformis	Silky shark	2	219.795	0.0425335	http://www.fishbase.org/summary/Carcharhinus-falciformis.html
410	shark	Carcharhinidae	Carcharhinus fitzroyensis	Creek whaler	2	9.79023	0.0310224	http://en.wikipedia.org/wiki/Carcharhinus_fitzroyensis
411	shark	Carcharhinidae	Carcharhinus galapagensis	Galapagos shark	2	367.2	0.587585	http://www.fishbase.org/summary/Carcharhinus-galapagensis.html
412	shark	Carcharhinidae	Carcharhinus isodon	Finetooth shark	2	61.0929	0.01225	http://www.fishbase.org/summary/Carcharhinus-isodon.html
413	shark	Carcharhinidae	Carcharhinus leucas	Bull shark	2	112.5	1.51158	http://www.fishbase.org/summary/Carcharhinus-leucas.html
414	shark	Carcharhinidae	Carcharhinus limbatus	Blacktip shark	2	25	0.0225656	http://www.flmnh.ufl.edu/fish/gallery/descript/blacktip/blacktipshark.html
415	shark	Carcharhinidae	Carcharhinus longimanus	Oceanic whitetip shark	2	88.1459	1.68976	http://www.fishbase.org/summary/Carcharhinus-longimanus.html
416	shark	Carcharhinidae	Carcharhinus macloti	Hardnose shark	2	5.90136	0.0180166	http://www.fishbase.org/summary/Carcharhinus-macloti.html
417	shark	Carcharhinidae	Carcharhinus melanopterus	Blacktip reef shark	2	19.121	1.30215	http://www.fishbase.org/summary/Carcharhinus-melanopterus.html
418	shark	Carcharhinidae	Carcharhinus obscurus	Dusky shark	2	170	0.312783	http://en.wikipedia.org/wiki/Dusky_shark
419	shark	Carcharhinidae	Carcharhinus plumbeus	Sandbar shark	2	239.793	0.10279	http://www.fishbase.org/summary/Carcharhinus-plumbeus.html
420	shark	Carcharhinidae	Carcharhinus porosus	Smalltail shark	2	17.0597	0.0169626	http://www.fishbase.org/summary/Carcharhinus-porosus.html
421	shark	Carcharhinidae	Carcharhinus sealei	Blackspot shark	2	1.66487	0.0546009	http://www.fishbase.org/summary/Carcharhinus-sealei.html
422	shark	Carcharhinidae	Carcharhinus signatus	Night shark	2	85.8702	0.0585413	http://www.fishbase.org/summary/Carcharhinus-signatus.html
423	shark	Carcharhinidae	Carcharhinus sorrah	Spot-tail shark	2	20.4632	0.0344468	http://www.fishbase.org/summary/Carcharhinus-sorrah.html
424	shark	Carcharhinidae	Carcharhinus tilstoni	Australian blacktip shark	2	46.2717	0.170032	http://www.fishbase.org/summary/Carcharhinus-tilstoni.html
425	shark	Carcharhinidae	Carcharhinus wheeleri	Blacktail reef shark	2	33.7	0.0585413	second weight female	http://www.fishbase.org/summary/Carcharhinus-amblyrhynchos.html
426	shark	Carcharhinidae	Galeocerdo cuvieri	Tiger shark	2	777.662	4.39092	http://www.fishbase.org/summary/Galeocerdo-cuvier.html
427	shark	Carcharhinidae	Loxodon macrorhinus	Sliteye shark	2	3.40838	0.0571009	http://www.fishbase.org/summary/Loxodon-macrorhinus.html
428	shark	Carcharhinidae	Negaprion brevirostris	Lemon shark	2	176.094	0.0487032	http://www.fishbase.org/summary/Negaprion-brevirostris.html
429	shark	Carcharhinidae	Negaprion acutidens	Sicklefin lemon shark	2	150.268	0.017564	http://www.fishbase.org/summary/Negaprion-acutidens.html
430	shark	Carcharhinidae	Prionace glauca	Blue shark	2	212.458	0.14945	http://www.fishbase.org/summary/Prionace-glauca.html
431	shark	Carcharhinidae	Rhizoprionodon acutus	Milk shark	2	17	0.0282347	http://en.wikipedia.org/wiki/Milk_shark
432	shark	Carcharhinidae	Rhizoprionodon longurio	Pacific sharpnose shark	2	5.75758	0.00517231	http://www.fishbase.org/summary/Rhizoprionodon-longurio.html
433	shark	Carcharhinidae	Rhizoprionodon porosus	Caribbean sharpnose shark	2	0.92656	0.0785579	http://www.fishbase.org/summary/Rhizoprionodon-porosus.html
434	shark	Carcharhinidae	Rhizoprionodon taylori	Australian sharpnose shark	2	0.221647	0.0186705	http://www.fishbase.org/summary/Rhizoprionodon-taylori.html
435	shark	Carcharhinidae	Rhizoprionodon terraenovae	Atlantic sharpnose shark	2	1.14503	0.0375023	http://www.fishbase.org/summary/Rhizoprionodon-terraenovae.html
436	shark	Carcharhinidae	Scoliodon laticaudus	Spadenose shark	2	1.08952	0.0722889	http://www.fishbase.org/summary/Scoliodon-laticaudus.html
437	shark	Carcharhinidae	Triaenodon obesus	Whitetip reef shark	2	12.9582	0.0252339	http://www.fishbase.org/summary/Triaenodon-obesus.html
438	shark	Carcharhinidae	Hemigaleus microstoma	Sicklefin weasel shark	2	1.76986	0.113899	http://www.fishbase.org/summary/Hemigaleus-microstoma.html
439	shark	Carcharhinidae	Hemipristis elongatus	Snaggletooth shark	2	31.2987	0.0951655	http://www.fishbase.org/summary/Hemipristis-elongata.html
440	shark	Proscyllidae	Eridacnis radcliffei	Pygmy ribbontail catshark	2	0.014	0.0361007	http://en.wikipedia.org/wiki/Pygmy_ribbontail_catshark
441	shark	Proscyllidae	Gollum attenuatus	Slender smooth-hound	2	6.24474	0.0230872	http://fishbase.sinica.edu.tw/Summary/SpeciesSummary.php?ID=5921&genusname=Gollum&speciesname=attenuatus&AT=Gollum+attenuatus&lang=English
442	shark	Pseudotriakidae	Pseudotriakis microdon	False catshark	2	77.7505	3.40903	http://www.fishbase.org/summary/Pseudotriakis-microdon.html
443	shark	Scyliorhinidae	Apristurus brunneus	Brown catshark	2	0.321163	0.0872092	http://en.wikipedia.org/wiki/Apristurus_brunneus
444	shark	Scyliorhinidae	Apristurus microps	Smalleye catshark	2	0.25954	0.087863	http://www.fishbase.org/summary/Apristurus-microps.html
445	shark	Scyliorhinidae	Apristurus saldanha	Saldanha catshark	2	0.799471	0.0026785	http://en.wikipedia.org/wiki/Apristurus_saldanha
446	shark	Scyliorhinidae	Cephaloscyllium isabellum	Draughtsboard shark	2	7	0.0622779	http://en.wikipedia.org/wiki/Cephaloscyllium_isabellum
447	shark	Scyliorhinidae	Cephalurus cephalus	Lollipop catshark	2	0.0690046	0.0857067	http://fishbase.sinica.edu.tw/PopDyn/LWRelationshipList.php?ID=803&GenusName=Cephalurus&SpeciesName=cephalus&fc=10	http://en.wikipedia.org/wiki/Cephalurus_cephalus
448	shark	Scyliorhinidae	Galeus melastomus	Blackmouth catshark	2	0.374722	0.0548488	http://en.wikipedia.org/wiki/Galeus_melastomus
449	shark	Scyliorhinidae	Galeus murinus	Mouse catshark	2	0.124856	0.0298007	http://fishbase.sinica.edu.tw/PopDyn/LWRelationshipList.php?ID=807&GenusName=Galeus&SpeciesName=melastomus&fc=10
450	shark	Scyliorhinidae	Galeus polli	African sawtail catshark	2	0.0887313	0.00769765	http://www.fishbase.org/summary/Galeus-polli.html
451	shark	Scyliorhinidae	Halaelurus hispidus	Bristly catshark	2	0.0515754	0.0176079	http://www.fishbase.org/summary/Bythaelurus-hispidus.html
452	shark	Scyliorhinidae	Halaelurus natalensis	Tiger catshark	2	0.385819	0.0820644	http://www.fishbase.org/summary/Halaelurus-natalensis.html
453	shark	Scyliorhinidae	Haploblepharus edwardsii	Puffadder shyshark	2	0.248519	0.0947148	http://www.fishbase.org/summary/Haploblepharus-edwardsii.html
454	shark	Scyliorhinidae	Holohalaelurus regani	Izak catshark	2	0.399637	0.0369314	http://www.fishbase.org/summary/Holohalaelurus-regani.html
455	shark	Scyliorhinidae	Parmaturus xaniurus	Filetail catshark	2	0.398943	0.0972881	http://www.fishbase.org/summary/Parmaturus-xaniurus.html
456	shark	Scyliorhinidae	Poroderma africanum	Striped catshark	2	2.12081	0.0936588	http://www.fishbase.org/summary/Poroderma-africanum.html
457	shark	Scyliorhinidae	Schroederichthys bivius	Narrowmouthed catshark	2	0.501045	0.0792405	http://www.fishbase.org/summary/Schroederichthys-bivius.html
458	shark	Scyliorhinidae	Schroederichthys chilensis	Redspotted catshark	2	0.33407	0.106118	http://www.fishbase.org/summary/Schroederichthys-chilensis.html
459	shark	Scyliorhinidae	Scyliorhinus canicula	Small-spotted catshark	2	0.803291	0.0888647	http://www.fishbase.org/summary/Scyliorhinus-canicula.html
460	shark	Scyliorhinidae	Scyliorhinus capensis	Yellowspotted catshark	2	2.35939	0.0346053	http://www.fishbase.org/summary/Scyliorhinus-capensis.html
461	shark	Scyliorhinidae	Scyliorhinus meadi	Blotched catshark	2	0.126677	0.0744974	http://www.fishbase.org/summary/Scyliorhinus-meadi.html
462	shark	Scyliorhinidae	Scyliorhinus retifer	Chain catshark	2	0.118574	0.0762938	http://www.fishbase.org/summary/Scyliorhinus-retifer.html
463	shark	Scyliorhinidae	Scyliorhinus stellaris	Nursehound	2	8.00781	0.079854	http://www.mnhn.fr/sfi/cybium/numeros/pdf/291pdf/16-Pallaoro226N.pdf	http://www.fishbase.org/summary/Scyliorhinus-stellaris.html
464	shark	Sphyrnidae	Eusphyra blochii	Winghead shark	2	85.7437	0.0208104	related spp
465	shark	Sphyrnidae	Sphyrna lewini	Scalloped hammerhead	2	192.124	0.0441418	USA Population 1	http://www.fishbase.org/summary/Sphyrna-lewini.html
466	shark	Sphyrnidae	Sphyrna mokarran	Great hammerhead	2	230	0.141731	http://en.wikipedia.org/wiki/Great_hammerhead	http://www.fishbase.org/summary/Sphyrna-mokarran.html
467	shark	Sphyrnidae	Sphyrna tiburo	Bonnethead	2	1.82944	0.0812666	related spp
468	shark	Sphyrnidae	Sphyrna tudes	Smalleye hammerhead	2	9	0.0891596	http://www.fishbase.org/summary/Sphyrna-tudes.html
469	shark	Sphyrnidae	Sphyrna zygaena	Smooth hammerhead	2	301.145	0.0830144	http://www.fishbase.org/summary/Sphyrna-zygaena.html
470	shark	Triakidae	Galeorhinus galeus	Tope shark	2	14.2084	0.0271698	http://www.fishbase.org/summary/Galeorhinus-galeus.html
471	shark	Triakidae	Hypogaleus hyugaensis	Blacktip tope	2	2.79217	0.002	http://en.wikipedia.org/wiki/Iago_omanensis
472	shark	Triakidae	Iago omanensis	Bigeye houndshark	2	0.0465311	0.063804	http://en.wikipedia.org/wiki/Iago_omanensis
473	shark	Triakidae	Mustelus asterias	Starry smooth-hound	2	3.85886	0.0927756	http://en.wikipedia.org/wiki/Mustelus_asterias
474	shark	Triakidae	Mustelus californicus	Grey smooth-hound	2	2.57913	0.106544	related species
475	shark	Triakidae	Mustelus canis	Dusky smooth-hound	2	7.99616	0.0892642	http://en.wikipedia.org/wiki/Mustelus_canis
476	shark	Triakidae	Mustelus fasciatus	Striped smooth-hound	2	1.33575	0.002	http://www.fishbase.org/summary/Mustelus-fasciatus.html
477	shark	Triakidae	Mustelus henlei	Brown smooth-hound	2	0.941479	0.0877376	http://www.fishbase.org/summary/Mustelus-henlei.html
478	shark	Triakidae	Mustelus higmani	Smalleye smooth-hound	2	0.599797	0.0995351	http://www.fishbase.org/summary/Mustelus-higmani.html
479	shark	Triakidae	Mustelus lenticulatus	Spotted estuary smooth-hound	2	2.5449	0.106633	http://www.fishbase.org/summary/Mustelus-lenticulatus.html
480	shark	Triakidae	Mustelus lunulatus	Sicklefin smooth-hound	2	7.35197	0.0508638	http://www.fishbase.org/summary/Mustelus-lunulatus.html
481	shark	Triakidae	Mustelus manazo	Starspotted smooth-hound	2	17.3044	0.0890869	http://www.fishbase.org/summary/Mustelus-manazo.html
482	shark	Triakidae	Mustelus mustelus	Smooth-hound	2	3.47851	0.0955963	http://www.fishbase.org/summary/Mustelus-mustelus.html
483	shark	Triakidae	Mustelus palumbes	Whitespotted smooth-hound	2	5.88778	0.104801	http://www.fishbase.org/summary/Mustelus-palumbes.html
484	shark	Triakidae	Mustelus punctulatus	Blackspotted smooth-hound	2	5.71925	0.0838422	http://www.fishbase.us/summary/Mustelus-punctulatus.html
485	shark	Triakidae	Mustelus schmitti	Narrownosed smooth-hound	2	0.601162	0.0974191	http://fishbase.sinica.edu.tw/summary/speciessummary.php?id=5937
486	shark	Triakidae	Scylliogaleus quecketti	Flapnose houndshark	2	2.1653	0.107563	http://fishbase.sinica.edu.tw/Summary/SpeciesSummary.php?ID=5945&genusname=Scylliogaleus&speciesname=quecketti&AT=Scylliogaleus+quecketti&lang=English
487	shark	Triakidae	Triakis megalopterus	Sharptooth houndshark	2	9.8841	0.104759	http://fishbase.sinica.edu.tw/Summary/SpeciesSummary.php?ID=5948&genusname=Triakis&speciesname=megalopterus&AT=Triakis+megalopterus&lang=English
488	shark	Triakidae	Triakis semifasciata	Leopard shark	2	16.3654	0.0764021	http://fishbase.sinica.edu.tw/Summary/SpeciesSummary.php?ID=2543&genusname=Triakis&speciesname=semifasciata&AT=Triakis+semifasciata&lang=English
489	shark	Alopiidae	Alopias superciliosus	Bigeye thresher	2	120.534	0.0757298	http://fishbase.sinica.edu.tw/Summary/SpeciesSummary.php?ID=2534&genusname=Alopias&speciesname=superciliosus&AT=Alopias+superciliosus&lang=English
490	shark	Alopiidae	Alopias vulpinus	Thresher	2	242.399	0.0866964	http://fishbase.sinica.edu.tw/Summary/SpeciesSummary.php?ID=2535&genusname=Alopias&speciesname=vulpinus&AT=Alopias+vulpinus&lang=English
491	shark	Cetorhinidae	Cetorhinus maximus	Basking shark	2	1680.7	2.41897e-06	1. Sims DW (2000) Can threshold foraging responses of basking sharks be used to estimate their metabolic rate? Mar Ecol Prog Ser 200: 289–296. Available: http://www.int-res.com/abstracts/meps/v200/p289-296/.	http://fishbase.sinica.edu.tw/Summary/SpeciesSummary.php?ID=90&genusname=Cetorhinus&speciesname=maximus&AT=Cetorhinus+maximus&lang=English
492	shark	Lamnidae	Carcharodon carcharias	Great white shark	2	900	8.71038	http://fishbase.sinica.edu.tw/Summary/SpeciesSummary.php?ID=751&genusname=Carcharodon&speciesname=carcharias&AT=Carcharodon+carcharias&lang=English
493	shark	Lamnidae	Isurus oxyrinchus	Shortfin mako	2	141.718	0.234018	http://fishbase.sinica.edu.tw/Summary/SpeciesSummary.php?ID=752&genusname=Isurus&speciesname=oxyrinchus&AT=Isurus+oxyrinchus&lang=English
494	shark	Lamnidae	Lamna nasus	Porbeagle	2	104.593	0.036074	http://fishbase.sinica.edu.tw/Summary/SpeciesSummary.php?ID=88&genusname=Lamna&speciesname=nasus&AT=Lamna+nasus&lang=English
495	shark	Megachasmidae	Megachasma pelagios	Megamouth shark	2	1257.57	0.000214349	http://fishbase.mnhn.fr/TrophicEco/FoodItemsList.php?vstockcode=6218&genus=Megachasma&species=pelagios	http://fishbase.sinica.edu.tw/Summary/SpeciesSummary.php?ID=5909&genusname=Megachasma&speciesname=pelagios&AT=Megachasma+pelagios&lang=English
496	shark	Megachasmidae	Carcharias taurus	Sand tiger shark	2	118.919	0.098362	http://fishbase.sinica.edu.tw/Summary/SpeciesSummary.php?ID=747&genusname=Carcharias&speciesname=taurus&AT=Carcharias+taurus&lang=English
497	shark	Ginglymostomidae	Ginglymostoma cirratum	Nurse	2	160.611	0.0821141	http://fishbase.sinica.edu.tw/Summary/SpeciesSummary.php?ID=2532&genusname=Ginglymostoma&speciesname=cirratum&AT=Ginglymostoma+cirratum&lang=English
498	shark	Megachasmidae	Nebrius ferrugineus	Tawny nurse shark	2	91.2322	0.0803128	http://fishbase.sinica.edu.tw/Summary/SpeciesSummary.php?ID=5895&genusname=Nebrius&speciesname=ferrugineus&AT=Nebrius+ferrugineus&lang=English
499	shark	Hemiscyllidae	Chiloscyllium griseum	Grey bambooshark	2	0.665459	0.0751238	http://fishbase.sinica.edu.tw/Summary/SpeciesSummary.php?ID=4304&genusname=Chiloscyllium&speciesname=griseum&AT=Chiloscyllium+griseum&lang=English
500	shark	Hemiscyllidae	Hemiscyllium ocellatum	Epaulette shark	2	1.82178	0.106319	http://fishbase.sinica.edu.tw/Summary/SpeciesSummary.php?ID=5906&genusname=Hemiscyllium&speciesname=ocellatum&AT=Hemiscyllium+ocellatum&lang=English
501	shark	Rhincodontidae	Rhincodon typus	Whale shark	2	4250	2.44432e-06	1. Motta PJ, Maslanka M, Hueter RE, Davis RL, de la Parra R, et al. (2010) Feeding anatomy, filter-feeding rate, and diet of whale sharks Rhincodon typus during surface ram filter feeding off the Yucatan Peninsula, Mexico. Zoology 113: 199–212. Available: http://linkinghub.elsevier.com/retrieve/pii/S0944200610000486. Accessed 23 May 2013.	http://fishbase.sinica.edu.tw/Summary/SpeciesSummary.php?ID=2081&genusname=Rhincodon&speciesname=typus&AT=Rhincodon+typus&lang=English
502	shark	Stegostomatidae	Stegostoma fasciatum	Zebra shark	2	84.6802	0.106633	http://fishbase.sinica.edu.tw/Summary/SpeciesSummary.php?ID=5374&genusname=Stegostoma&speciesname=fasciatum&AT=Stegostoma+fasciatum&lang=English
503	shark	Chlamydoselachidae	Chlamydoselachus anguineus	Frilled shark	2	19.121	0.0983463	http://fishbase.sinica.edu.tw/Summary/SpeciesSummary.php?ID=635&genusname=Chlamydoselachus&speciesname=anguineus&AT=Chlamydoselachus+anguineus&lang=English
504	shark	Hexanchidae	Heptranchias perlo	Sharpnose sevengill shark	2	13.5	0.0811152	http://fishbase.sinica.edu.tw/Summary/SpeciesSummary.php?ID=636&genusname=Heptranchias&speciesname=perlo&AT=Heptranchias+perlo&lang=English
505	shark	Hexanchidae	Hexanchus griseus	Bluntnose sixgill shark	2	364.5	3.70262	http://fishbase.sinica.edu.tw/Summary/SpeciesSummary.php?ID=637&genusname=Hexanchus&speciesname=griseus&AT=Hexanchus+griseus&lang=English
506	shark	Hexanchidae	Hexanchus vitulus	Bigeyed sixgill shark	2	20.0566	0.002	http://fishbase.sinica.edu.tw/Summary/SpeciesSummary.php?ID=638&genusname=Hexanchus&speciesname=nakamurai&AT=Hexanchus+vitulus&lang=English
507	shark	Hexanchidae	Notorynchus cepedianus	Broadnose sevengill shark	2	22.6125	14.5006	http://fishbase.sinica.edu.tw/Summary/SpeciesSummary.php?ID=2531&genusname=Notorynchus&speciesname=cepedianus&AT=Notorynchus+cepedianus&lang=English
508	shark	Pristiophoridae	Pliotrema warreni	Sixgill sawshark	2	13.7957	0.0237716	http://fishbase.sinica.edu.tw/Summary/SpeciesSummary.php?ID=720&genusname=Pliotrema&speciesname=warreni&AT=Pliotrema+warreni&lang=English
509	shark	Squatinidae	Squatina aculeata	Sawback angelshark	2	9.01729	0.0583721	http://fishbase.sinica.edu.tw/Summary/SpeciesSummary.php?ID=725&genusname=Squatina&speciesname=aculeata&AT=Squatina+aculeata&lang=English
510	shark	Squatinidae	Squatina africana	African angelshark	2	4.92769	0.0343416	http://fishbase.sinica.edu.tw/Summary/SpeciesSummary.php?ID=726&genusname=Squatina&speciesname=africana&AT=Squatina+africana&lang=English
511	shark	Squatinidae	Squatina argentina	Argentine angelshark	2	9.01729	0.0226771	http://fishbase.sinica.edu.tw/Summary/SpeciesSummary.php?ID=727&genusname=Squatina&speciesname=argentina&AT=Squatina+argentina&lang=English
512	shark	Squatinidae	Squatina californica	Pacific angelshark	2	10.1888	0.0567938	http://fishbase.sinica.edu.tw/Summary/SpeciesSummary.php?ID=729&genusname=Squatina&speciesname=californica&AT=Squatina+californica&lang=English
513	shark	Squatinidae	Squatina oculata	Smoothback angelshark	2	14.774	0.0435252	http://fishbase.sinica.edu.tw/Summary/SpeciesSummary.php?ID=735&genusname=Squatina&speciesname=oculata&AT=Squatina+oculata&lang=English
514	shark	Squatinidae	Squatina squatina	Angelshark	2	27.0353	0.0369905	http://fishbase.sinica.edu.tw/Summary/SpeciesSummary.php?ID=736&genusname=Squatina&speciesname=squatina&AT=Squatina+squatina&lang=English
515	shark	Echinorhinidae	Echinorhinus brucus	Bramble shark	2	58.9204	0.101234	http://fishbase.sinica.edu.tw/Summary/SpeciesSummary.php?ID=641&genusname=Echinorhinus&speciesname=brucus&AT=Echinorhinus+brucus&lang=English
516	shark	Squalidae	Aculeola nigra	Hooktooth dogfish	2	0.23162	0.0825873	http://fishbase.sinica.edu.tw/Summary/SpeciesSummary.php?ID=644&genusname=Aculeola&speciesname=nigra&AT=Aculeola+nigra&lang=English
517	shark	Squalidae	Centrophorus acus	Needle dogfish	2	0.627312	0.0115655	http://fishbase.sinica.edu.tw/Summary/SpeciesSummary.php?ID=647&genusname=Centrophorus&speciesname=acus&AT=Centrophorus+acus&lang=English
518	shark	Squalidae	Centrophorus granulosus	Gulper shark	2	19.6551	0.0543699	http://fishbase.sinica.edu.tw/Summary/SpeciesSummary.php?ID=648&genusname=Centrophorus&speciesname=granulosus&AT=Centrophorus+granulosus&lang=English
519	shark	Squalidae	Centrophorus squamosus	Leafscale gulper shark	2	19.6551	0.040762	http://fishbase.sinica.edu.tw/Summary/SpeciesSummary.php?ID=653&genusname=Centrophorus&speciesname=squamosus&AT=Centrophorus+squamosus&lang=English
520	shark	Squalidae	Centroscyllium fabricii	Black dogfish	2	2.54707	0.0800357	http://fishbase.sinica.edu.tw/Summary/SpeciesSummary.php?ID=656&genusname=Centroscyllium&speciesname=fabricii&AT=Centroscyllium+fabricii&lang=English
521	shark	Squalidae	Centrophorus ritteri	Whitefin dogfish	2	2.54707	0.0101117	http://en.wikipedia.org/wiki/Mosaic_gulper_shark
522	shark	Squalidae	Centroscymnus coelolepis	Portuguese dogfish	2	5.76085	1.75964	http://fishbase.sinica.edu.tw/Summary/SpeciesSummary.php?ID=662&genusname=Centroscymnus&speciesname=coelolepis&AT=Centroscymnus+coelolepis&lang=English
523	shark	Squalidae	Centroscymnus crepidater	Longnose velvet dogfish	2	5.28687	0.0660527	http://fishbase.sinica.edu.tw/Summary/SpeciesSummary.php?ID=663&genusname=Centroscymnus&speciesname=crepidater&AT=Centroscymnus+crepidater&lang=English
524	shark	Squalidae	Dalatias licha	Kitefin shark	2	8.28062	0.0771002	http://fishbase.sinica.edu.tw/Summary/SpeciesSummary.php?ID=669&genusname=Dalatias&speciesname=licha&AT=Dalatias+licha&lang=English
525	shark	Squalidae	Deania calcea	Birdbeak dogfish	2	2.24783	0.0241401	http://fishbase.sinica.edu.tw/Summary/SpeciesSummary.php?ID=670&genusname=Deania&speciesname=calcea&AT=Deania+calcea&lang=English
526	shark	Squalidae	Deania profundorum	Arrowhead dogfish	2	0.545123	0.022581	http://fishbase.sinica.edu.tw/Summary/SpeciesSummary.php?ID=672&genusname=Deania&speciesname=profundorum&AT=Deania+profundorum&lang=English
527	shark	Squalidae	Etmopterus baxteri	New Zealand lanternshark	2	0.695821	0.035035	http://fishbase.sinica.edu.tw/Summary/SpeciesSummary.php?ID=54017&genusname=Etmopterus&speciesname=baxteri&AT=Etmopterus+baxteri&lang=English
528	shark	Squalidae	Etmopterus cf. brachyurus	Shorttail lanternshark	2	0.194004	0.0266714	http://fishbase.sinica.edu.tw/Summary/SpeciesSummary.php?ID=675&genusname=Etmopterus&speciesname=brachyurus&AT=Etmopterus+brachyurus&lang=English
529	shark	Squalidae	Etmopterus compagnoi	Brown lanternshark	2	0.787323	0.0614807	http://fishbase.sinica.edu.tw/Summary/SpeciesSummary.php?ID=25483&genusname=Etmopterus&speciesname=compagnoi&AT=Etmopterus+compagnoi&lang=English
530	shark	Squalidae	Etmopterus cf. granulosus	Southern lanternshark	2	0.344533	0.0929364	http://fishbase.sinica.edu.tw/Summary/SpeciesSummary.php?ID=679&genusname=Etmopterus&speciesname=granulosus&AT=Etmopterus+granulosus&lang=English
531	shark	Squalidae	Etmopterus lucifer	Blackbelly lanternshark	2	0.159648	0.0883369	http://fishbase.sinica.edu.tw/Summary/SpeciesSummary.php?ID=681&genusname=Etmopterus&speciesname=lucifer&AT=Etmopterus+lucifer&lang=English
532	shark	Squalidae	Etmopterus princeps	Great lanternshark	2	0.695821	0.0621878	http://fishbase.sinica.edu.tw/Summary/SpeciesSummary.php?ID=683&genusname=Etmopterus&speciesname=princeps&AT=Etmopterus+princeps&lang=English
533	shark	Squalidae	Etmopterus pusillus	Smooth lanternshark	2	0.151137	0.0698495	http://fishbase.sinica.edu.tw/Summary/SpeciesSummary.php?ID=684&genusname=Etmopterus&speciesname=pusillus&AT=Etmopterus+pusillus&lang=English
534	shark	Squalidae	Etmopterus spinax	Velvet belly	2	0.388036	0.0481048	http://fishbase.sinica.edu.tw/Summary/SpeciesSummary.php?ID=687&genusname=Etmopterus&speciesname=spinax&AT=Etmopterus+spinax&lang=English
535	shark	Squalidae	Etmopterus unicolor	Brown lanternshark	2	1.20283	0.054413	http://fishbase.sinica.edu.tw/Summary/SpeciesSummary.php?ID=688&genusname=Etmopterus&speciesname=unicolor&AT=Etmopterus+unicolor&lang=English
536	shark	Squalidae	Euprotomicrus bispinatus	Pygmy shark	2	0.0389597	0.0639743	http://fishbase.sinica.edu.tw/Summary/SpeciesSummary.php?ID=693&genusname=Euprotomicrus&speciesname=bispinatus&AT=Euprotomicrus+bispinatus&lang=English
537	shark	Squalidae	Isistius brasiliensis	Cookie cutter shark	2	0.310907	4.92427	http://fishbase.sinica.edu.tw/Summary/SpeciesSummary.php?ID=696&genusname=Isistius&speciesname=brasiliensis&AT=Isistius+brasiliensis&lang=English
538	shark	Squalidae	Scymnodon ringens	Knifetooth dogfish	2	3.13601	0.0543167	http://fishbase.sinica.edu.tw/Summary/SpeciesSummary.php?ID=700&genusname=Scymnodon&speciesname=ringens&AT=Scymnodon+ringens&lang=English
539	shark	Squalidae	Somniosus microcephalus	Greenland shark	2	1445.8	0.0585413	http://fishbase.sinica.edu.tw/Summary/SpeciesSummary.php?ID=138&genusname=Somniosus&speciesname=microcephalus&AT=Somniosus+microcephalus&lang=English
540	shark	Squalidae	Somniosus pacificus	Pacific sleeper shark	2	269.357	6.82021	http://fishbase.sinica.edu.tw/Summary/SpeciesSummary.php?ID=2544&genusname=Somniosus&speciesname=pacificus&AT=Somniosus+pacificus&lang=English
541	shark	Squalidae	Somniosus rostratus	Little sleeper shark	2	8.77866	0.115083	http://fishbase.sinica.edu.tw/Summary/SpeciesSummary.php?ID=704&genusname=Somniosus&speciesname=rostratus&AT=Somniosus+rostratus&lang=English
542	shark	Squalidae	Squalus acanthias	Picked dogfish	2	5.04152	0.0609151	http://fishbase.sinica.edu.tw/Summary/SpeciesSummary.php?ID=139&genusname=Squalus&speciesname=acanthias&AT=Squalus+acanthias&lang=English
543	shark	Squalidae	Squalus blainvillei	Longnose spurdog	2	1.26777	0.066347	http://fishbase.sinica.edu.tw/Summary/SpeciesSummary.php?ID=708&genusname=Squalus&speciesname=blainville&AT=Squalus+blainvillei&lang=English
544	shark	Squalidae	Squalus cubensis	Cuban dogfish	2	2.07022	0.0218121	http://fishbase.sinica.edu.tw/Summary/SpeciesSummary.php?ID=709&genusname=Squalus&speciesname=cubensis&AT=Squalus+cubensis&lang=English
545	shark	Squalidae	Squalus megalops	Shortnose spurdog	2	0.918356	0.0472131	http://fishbase.sinica.edu.tw/Summary/SpeciesSummary.php?ID=711&genusname=Squalus&speciesname=megalops&AT=Squalus+megalops&lang=English
546	shark	Squalidae	Squalus cf. mitsukurii	Shortspine spurdog	2	2.234	0.0279931	http://fishbase.sinica.edu.tw/Summary/SpeciesSummary.php?ID=713&genusname=Squalus&speciesname=mitsukurii&AT=Squalus+mitsukurii&lang=English
547	shark	Heterodontidae	Heterodontus francisci	Horn shark	2	4.28752	0.105289	http://fishbase.sinica.edu.tw/Summary/SpeciesSummary.php?ID=739&genusname=Heterodontus&speciesname=francisci&AT=Heterodontus+francisci&lang=English
548	shark	Myliobatidae	Manta alfredi	Reef Manta Ray	2	562.981	0.000120368	http://www.fishbase.org/summary/Manta-alfredi.html	http://en.wikipedia.org/wiki/Reef_Manta_Ray
549	shark	Myliobatidae	Manta birostris	Giant Manta	2	1494.45	0.000120368	http://www.fishbase.org/summary/Manta-birostris.html
550	shark	Narcinidae	Narcine brasiliensis	Brazilian electric ray	2	0.388178	0.0005	http://www.fishbase.org/PopDyn/LWRelationshipList.php?ID=2551&GenusName=Narcine&SpeciesName=brasiliensis&fc=503
551	shark	Myliobatidae	Aetobatus narinari	Spotted eagle ray	2	67.5857	0.001	food mollusks marine worms	http://www.fishbase.org/summary/Aetobatus-narinari.html
552	shark	Rajidae	Amblyraja radiata	Starry ray	2	5.19239	0.017	Dolgov, A. V. 2005. Feeding and Food Consumption by the Barents Sea Skates. J. Northw. Atl. Fish. Sci., 35: 495-503. doi:10.2960/J.v35.m523	http://fishbase.sinica.edu.tw/summary/speciessummary.php?id=2565
553	shark	Rajidae	Bathyraja spinicauda	Spinetail ray	2	24.3832	0.017	http://fishbase.sinica.edu.tw/Summary/speciesSummary.php?ID=2569&genusname=Bathyraja&speciesname=spinicauda
554	shark	Rajidae	Dipturus batis	Blue skate	2	14.7295	0.018	http://fishbase.sinica.edu.tw/Summary/SpeciesSummary.php?ID=2058&genusname=Dipturus&speciesname=batis&AT=Dipturus+batis
555	shark	Rajidae	Myliobatis aquila	Common eagle ray	2	8.27456	0.005	mainly mulusks	http://www.fishbase.org/summary/Myliobatis-aquila.html
556	shark	Myliobatidae	Mobula eregoodootenkee	Longhorned mobula	2	16.4	0.000496294	http://www.fishbase.org/summary/speciessummary.php?id=25622
557	shark	Myliobatidae	Aetobatus flagellum	Longheaded eagle ray	2	13.9	0.005	mulusks	http://shark-references.com/species/view/Aetobatus-flagellum
558	shark	Myliobatidae	Aetomylaeus nichofii	Banded eagle ray	2	12	0.005	http://www.fishbase.org/summary/speciessummary.php?id=10120
559	shark	Myliobatidae	Aetomylaeus maculatus	motteld eagle ray	2	15	0.005	http://fishbase.sinica.edu.tw/Summary/SpeciesSummary.php?ID=12594&genusname=Aetomylaeus&speciesname=maculatus&AT=Aetomylaeus+maculatus
560	shark	Myliobatidae	Aetomylaeus vespertilio	Ornate eagle ray	2	73.9116	0.005	http://fishbase.sinica.edu.tw/summary/speciessummary.php?genusname=Aetomylaeus&speciesname=vespertilio
561	shark	Myliobatidae	Myliobatis californica	Bat eagle ray	2	16.4	0.005	http://www.fishbase.org/summary/Myliobatis-californica.html
562	shark	Myliobatidae	Pteromylaeus bovinus	Bull ray	2	14.8332	0.017	157, food 155	http://www.fishbase.org/summary/Pteromylaeus-bovinus.html
563	shark	Myliobatidae	Pteromylaeus asperrimus	Rough eagle ray	2	2.63609	0.005	http://www.fishbase.org/summary/Pteromylaeus-asperrimus.html
564	shark	Myliobatidae	Mobula mobular	Devil fish	2	751.777	0.00554	http://www.fishbase.org/summary/Mobula-mobular.html
565	shark	Myliobatidae	Mobula munkiana	Munk's devil ray	2	16.4	0.002	http://www.fishbase.org/summary/Mobula-munkiana.html
566	shark	Myliobatidae	Mobula japanica	Spinetail mobula	2	186.806	0.00554	http://www.fishbase.org/summary/Mobula-japanica.html
567	Snake	Acrochordidae	Acrochordus granulatus		1	0.1412	0.0085	Lillywhite, H.B. & Sanmartino, V. (1993). Permeability and water relations of hygroscopic skin of the file snake, Acrochordus granulatus. Copeia, 1993, 99-103.	Voris, H.K. & Glodek, G.S. (1980). Habitat, diet, and reproduction of the file snake, Acrochordus granulatus, in the Straits of Malacca. J. Herpetol., 14, 108-111.
568	Snake	Atractaspididae	Amblyodipsas polylepis		1	0.023	0.0365	Jacobsen, N.H.G. (1989). A herpetological survey of the Transvaal. University of Natal Durban.
569	Snake	Atractaspididae	Aparallactus capensis		1	0.0044	0.001	Jacobsen, N.H.G. (1989). A herpetological survey of the Transvaal. University of Natal Durban.
570	Snake	Atractaspididae	Aparallactus lunulatus		1	0.00175	0.001	Jacobsen, N.H.G. (1989). A herpetological survey of the Transvaal. University of Natal Durban.
571	Snake	Atractaspididae	Atractaspis aterrima		1	0.0275	0.015	Feldman, A. & Meiri, S. (2012). Length-mass allometry in snakes. Biol. J. Linn. Soc., 108, 161-172.	Gower, D.J., Rasmussen, J.B., Loader, S.P. & Wilkinson, M. (2004). The caecilian amphibian Scolecomorphus kirkii Boulenger as prey of the burrowing asp Atractaspis aterrima Gunther: trophic relationships of fossorial vertebrates. Afr. J. Ecol., 42, 83-87.
572	Snake	Atractaspididae	Atractaspis bibronii		1	0.01392	0.03825	Jacobsen, N.H.G. (1989). A herpetological survey of the Transvaal. University of Natal Durban.
573	Snake	Atractaspididae	Xenocalamus bicolor		1	0.00765	0.02	Jacobsen, N.H.G. (1989). A herpetological survey of the Transvaal. University of Natal Durban.
574	Snake	Boidae	Boa constrictor		1	5.647	2.1142	Feldman, A. & Meiri, S. (2012). Length-mass allometry in snakes. Biol. J. Linn. Soc., 108, 161-172.	Luiselli, L. (2006b). Interspecific relationships between two species of sympatric Afrotropical water snake in relation to a seasonally fluctuating food resource. Journal of Tropical Ecology, 22, 91-100.	Martins, M. & Oliveira, M.E. (1998). Natural history of snakes in forests of the Manaus region, central Amazonia, Brazil. Herpetol Nat Hist, 6, 78-150.	Pizzatto, L., Marques, O.A.V. & Facure, K. (2009). Food habits of Brazilian boid snakes: overview and new data, with special reference to Corallus hortulanus. Amphibia-Reptilia, 30, 533-544.
575	Snake	Boidae	Calabaria reinhardtii		1	0.183	0.04	Feldman, A. & Meiri, S. (2012). Length-mass allometry in snakes. Biol. J. Linn. Soc., 108, 161-172.	Luiselli, L., Capula, M. & Shine, R. (1996). Reproductive output, costs of reproduction, and ecology of the smooth snake, Coronella austriaca, in the Eastern Italian Alps. Oecologia, 106, 100-110.
576	Snake	Boidae	Candoia aspera		1	0.293	0.1425	Feldman, A. & Meiri, S. (2012). Length-mass allometry in snakes. Biol. J. Linn. Soc., 108, 161-172.	Harlow, P. & Shine, R. (1992). Food habits and reproductive biology of the Pacific Island boas (Candoia). J. Herpetol., 26, 60-66.
577	Snake	Boidae	Candoia bibroni		1	0.0452	0.03	Feldman, A. & Meiri, S. (2012). Length-mass allometry in snakes. Biol. J. Linn. Soc., 108, 161-172.	Harlow, P. & Shine, R. (1992). Food habits and reproductive biology of the Pacific Island boas (Candoia). J. Herpetol., 26, 60-66.
578	Snake	Boidae	Candoia carinata		1	0.093	0.1425	Feldman, A. & Meiri, S. (2012). Length-mass allometry in snakes. Biol. J. Linn. Soc., 108, 161-172.	Harlow, P. & Shine, R. (1992). Food habits and reproductive biology of the Pacific Island boas (Candoia). J. Herpetol., 26, 60-66.
579	Snake	Boidae	Charina bottae		1	0.0398	0.09575	Feldman, A. & Meiri, S. (2012). Length-mass allometry in snakes. Biol. J. Linn. Soc., 108, 161-172.	Rodr’guez-Robles, J.A., Mulchany, D.G. & Greene, H.W. (1999c). Feeding ecology of the desert nightsnake, Hypsiglena torquata (Colubridae). Copeia, 1999, 93-100.
580	Snake	Boidae	Corallus caninus		1	0.5865	2.64	Feldman, A. & Meiri, S. (2012). Length-mass allometry in snakes. Biol. J. Linn. Soc., 108, 161-172.	Henderson, R.W., Crother, B.I., Noeske-Hallin, T.A., Schwartz, A. & Dethloff, C.R. (1987). The diet of the Hispaniolan snake Antillophis parvifrons (Colubridae). J. Herpetol., 21, 330-334.	Martins, M. & Oliveira, M.E. (1998). Natural history of snakes in forests of the Manaus region, central Amazonia, Brazil. Herpetol Nat Hist, 6, 78-150.	Pizzatto, L., Marques, O.A.V. & Facure, K. (2009). Food habits of Brazilian boid snakes: overview and new data, with special reference to Corallus hortulanus. Amphibia-Reptilia, 30, 533-544.
581	Snake	Boidae	Corallus cookii		1	0.21	0.0155	Feldman, A. & Meiri, S. (2012). Length-mass allometry in snakes. Biol. J. Linn. Soc., 108, 161-172.	Henderson, R.W., Crother, B.I., Noeske-Hallin, T.A., Schwartz, A. & Dethloff, C.R. (1987). The diet of the Hispaniolan snake Antillophis parvifrons (Colubridae). J. Herpetol., 21, 330-334.
582	Snake	Boidae	Corallus hortulanus		1	0.207	1.7635	Feldman, A. & Meiri, S. (2012). Length-mass allometry in snakes. Biol. J. Linn. Soc., 108, 161-172.	Henderson, R.W., Crother, B.I., Noeske-Hallin, T.A., Schwartz, A. & Dethloff, C.R. (1987). The diet of the Hispaniolan snake Antillophis parvifrons (Colubridae). J. Herpetol., 21, 330-334.	Martins, M. & Oliveira, M.E. (1998). Natural history of snakes in forests of the Manaus region, central Amazonia, Brazil. Herpetol Nat Hist, 6, 78-150.	Pizzatto, L., Marques, O.A.V. & Facure, K. (2009). Food habits of Brazilian boid snakes: overview and new data, with special reference to Corallus hortulanus. Amphibia-Reptilia, 30, 533-544.
583	Snake	Boidae	Epicrates cenchria		1	0.83	0.1132	Feldman, A. & Meiri, S. (2012). Length-mass allometry in snakes. Biol. J. Linn. Soc., 108, 161-172.	Martins, M. & Oliveira, M.E. (1998). Natural history of snakes in forests of the Manaus region, central Amazonia, Brazil. Herpetol Nat Hist, 6, 78-150.	Pizzatto, L., Marques, O.A.V. & Facure, K. (2009). Food habits of Brazilian boid snakes: overview and new data, with special reference to Corallus hortulanus. Amphibia-Reptilia, 30, 533-544.
584	Snake	Boidae	Eryx colubrinus		1	0.135	0.177	Scofield unpublished	Rodr’guez-Robles, J.A., Mulchany, D.G. & Greene, H.W. (1999c). Feeding ecology of the desert nightsnake, Hypsiglena torquata (Colubridae). Copeia, 1999, 93-100.
585	Snake	Boidae	Eryx conicus		1	0.0159	0.177	Feldman, A. & Meiri, S. (2012). Length-mass allometry in snakes. Biol. J. Linn. Soc., 108, 161-172.	Rodr’guez-Robles, J.A., Mulchany, D.G. & Greene, H.W. (1999c). Feeding ecology of the desert nightsnake, Hypsiglena torquata (Colubridae). Copeia, 1999, 93-100.
586	Snake	Boidae	Eryx jaculus		1	0.1345	0.5	Feldman, A. & Meiri, S. (2012). Length-mass allometry in snakes. Biol. J. Linn. Soc., 108, 161-172.	Rodr’guez-Robles, J.A., Mulchany, D.G. & Greene, H.W. (1999c). Feeding ecology of the desert nightsnake, Hypsiglena torquata (Colubridae). Copeia, 1999, 93-100.
587	Snake	Boidae	Eryx johnii		1	0.531	0.27	Feldman, A. & Meiri, S. (2012). Length-mass allometry in snakes. Biol. J. Linn. Soc., 108, 161-172.	Rodr’guez-Robles, J.A., Mulchany, D.G. & Greene, H.W. (1999c). Feeding ecology of the desert nightsnake, Hypsiglena torquata (Colubridae). Copeia, 1999, 93-100.
588	Snake	Boidae	Eryx miliaris		1	0.0975	0.14275	Scofield unpublished	Rodr’guez-Robles, J.A., Mulchany, D.G. & Greene, H.W. (1999c). Feeding ecology of the desert nightsnake, Hypsiglena torquata (Colubridae). Copeia, 1999, 93-100.
589	Snake	Boidae	Eunectes murinus		1	5.9	1.51393	Feldman, A. & Meiri, S. (2012). Length-mass allometry in snakes. Biol. J. Linn. Soc., 108, 161-172.	Martins, M. & Oliveira, M.E. (1998). Natural history of snakes in forests of the Manaus region, central Amazonia, Brazil. Herpetol Nat Hist, 6, 78-150.
590	Snake	Colubridae	Amplorhinus multimaculatus		1	0.01	0.01	Jacobsen, N.H.G. (1989). A herpetological survey of the Transvaal. University of Natal Durban.	Henderson, R.W. & Pauers, M.J. (2012). On the diets of neotropical treeboas (Squamata: Boidae: Corallus). S Am J Herpetol, 7, 172-180.
591	Snake	Colubridae	Arizona elegans		1	0.161	0.1215	Feldman, A. & Meiri, S. (2012). Length-mass allometry in snakes. Biol. J. Linn. Soc., 108, 161-172.	Rodr’guez-Robles, J.A., Bell, C.J. & Greene, H.W. (1999b). Gape size and evolution of diet in snakes: feeding ecology of erycine boas. J. Zool., 248, 49-58.
592	Snake	Colubridae	Atractus major		1	0.023	0.0001	Feldman, A. & Meiri, S. (2012). Length-mass allometry in snakes. Biol. J. Linn. Soc., 108, 161-172.	Martins, M. & Oliveira, M.E. (1998). Natural history of snakes in forests of the Manaus region, central Amazonia, Brazil. Herpetol Nat Hist, 6, 78-150.
593	Snake	Colubridae	Atractus snethlageae		1	0.00775	0.0001	Feldman, A. & Meiri, S. (2012). Length-mass allometry in snakes. Biol. J. Linn. Soc., 108, 161-172.	Martins, M. & Oliveira, M.E. (1998). Natural history of snakes in forests of the Manaus region, central Amazonia, Brazil. Herpetol Nat Hist, 6, 78-150.
594	Snake	Colubridae	Bitia hydroides		1	0.03	0.02	Scofield unpublished	Jayne, B.C., Ward, T.J. & Voris, H.K. (1995). Morphology, reproduction, and diet of the marine homalopsine snake Bitia hydroides in peninsular Malaysia. Copeia, 1995, 800-808.	Voris, H.K. & Murphy, J.C. (2002). The prey and predators of Homalopsine snakes. J. Nat. Hist., 36, 1621-1632.
595	Snake	Colubridae	Boiga irregularis		1	0.1469	0.07425	Feldman, A. & Meiri, S. (2012). Length-mass allometry in snakes. Biol. J. Linn. Soc., 108, 161-172.	Savidge, J.A. (1998). Food habits of Boiga irregularis, an introduced predator on Guam. J. Herpetol., 22, 275-282.	Shine, R., Branch, W.R. & Webb, J.K. (2006). Sexual dimorphism, reproductive biology, and dietary habits of psammophiine snakes (Colubridae) from southern Africa. Copeia, 2006, 650-664.
596	Snake	Colubridae	Cerberus rynchops		1	0.0604	0.02	Feldman, A. & Meiri, S. (2012). Length-mass allometry in snakes. Biol. J. Linn. Soc., 108, 161-172.	Voris, H.K. & Murphy, J.C. (2002). The prey and predators of Homalopsine snakes. J. Nat. Hist., 36, 1621-1632.
597	Snake	Colubridae	Chironius favolineatus		1	0.089	0.01	Feldman, A. & Meiri, S. (2012). Length-mass allometry in snakes. Biol. J. Linn. Soc., 108, 161-172.	Pinto, R.R., Fernandes, R. & Marques, O.A.V. (2008). Morphology and diet of two sympatric colubrid snakes, Chironius flavolineatus and Chironius quadricarinatus (Serpentes: Colubridae). Amphibia-Reptilia, 29, 149-160.
598	Snake	Colubridae	Chironius fuscus		1	0.0695	0.01333	Feldman, A. & Meiri, S. (2012). Length-mass allometry in snakes. Biol. J. Linn. Soc., 108, 161-172.	Martins, M. & Oliveira, M.E. (1998). Natural history of snakes in forests of the Manaus region, central Amazonia, Brazil. Herpetol Nat Hist, 6, 78-150.
599	Snake	Colubridae	Chironius multiventris		1	0.65	0.015	Feldman, A. & Meiri, S. (2012). Length-mass allometry in snakes. Biol. J. Linn. Soc., 108, 161-172.	Martins, M. & Oliveira, M.E. (1998). Natural history of snakes in forests of the Manaus region, central Amazonia, Brazil. Herpetol Nat Hist, 6, 78-150.
600	Snake	Colubridae	Chironius quadricarinatus		1	0.058	0.01	Feldman, A. & Meiri, S. (2012). Length-mass allometry in snakes. Biol. J. Linn. Soc., 108, 161-172.	Pinto, R.R., Fernandes, R. & Marques, O.A.V. (2008). Morphology and diet of two sympatric colubrid snakes, Chironius flavolineatus and Chironius quadricarinatus (Serpentes: Colubridae). Amphibia-Reptilia, 29, 149-160.
601	Snake	Colubridae	Chironius scurrulus		1	0.75	0.015	Feldman, A. & Meiri, S. (2012). Length-mass allometry in snakes. Biol. J. Linn. Soc., 108, 161-172.	Martins, M. & Oliveira, M.E. (1998). Natural history of snakes in forests of the Manaus region, central Amazonia, Brazil. Herpetol Nat Hist, 6, 78-150.
602	Snake	Colubridae	Clelia clelia		1	2.05	0.0365	Feldman, A. & Meiri, S. (2012). Length-mass allometry in snakes. Biol. J. Linn. Soc., 108, 161-172.	Martins, M. & Oliveira, M.E. (1998). Natural history of snakes in forests of the Manaus region, central Amazonia, Brazil. Herpetol Nat Hist, 6, 78-150.
603	Snake	Colubridae	Coluber constrictor		1	0.121	0.13375	Feldman, A. & Meiri, S. (2012). Length-mass allometry in snakes. Biol. J. Linn. Soc., 108, 161-172.	Halstead, B.J., Mushinsky, H.R. & McCoy, E.D. (2008). Sympatric Mastocophis flagellum and Coluber constrictor select vertebrate prey at different levels of taxonomy. Copeia, 2008, 897-908.	Luiselli, L. (2006b). Interspecific relationships between two species of sympatric Afrotropical water snake in relation to a seasonally fluctuating food resource. Journal of Tropical Ecology, 22, 91-100.
604	Snake	Colubridae	Coronella austriaca		1	0.05	0.02032	Feldman, A. & Meiri, S. (2012). Length-mass allometry in snakes. Biol. J. Linn. Soc., 108, 161-172.	Luiselli, L. (2006a). Broad geographic, taxonomic and ecological patterns of interpopulation variation in the dietary habits of snakes. Web Ecol, 6, 2-16.	Luiselli, L. (2006b). Interspecific relationships between two species of sympatric Afrotropical water snake in relation to a seasonally fluctuating food resource. Journal of Tropical Ecology, 22, 91-100.	Luiselli, L., Angelici, F.M. & Akani, G.C. (2002). Comparative feeding strategies and dietary plasticity of the sympatric cobras Naja melanoleuca and Naja nigricollis in three diverging Afrotropical habitats. Can. J. Zool., 80, 55-63.
605	Snake	Colubridae	Coronella girondica		1	0.055	0.02	Feldman, A. & Meiri, S. (2012). Length-mass allometry in snakes. Biol. J. Linn. Soc., 108, 161-172.	Luiselli, L. (2006b). Interspecific relationships between two species of sympatric Afrotropical water snake in relation to a seasonally fluctuating food resource. Journal of Tropical Ecology, 22, 91-100.
606	Snake	Colubridae	Crotaphopeltis hotamboeia		1	0.0138	0.025	Feldman, A. & Meiri, S. (2012). Length-mass allometry in snakes. Biol. J. Linn. Soc., 108, 161-172.	Luiselli, L., Capula, M. & Shine, R. (1996). Reproductive output, costs of reproduction, and ecology of the smooth snake, Coronella austriaca, in the Eastern Italian Alps. Oecologia, 106, 100-110.
607	Snake	Colubridae	Dasypeltis inornata		1	0.0225	0.005	Jacobsen, N.H.G. (1989). A herpetological survey of the Transvaal. University of Natal Durban.
608	Snake	Colubridae	Dasypeltis scabra		1	0.0157	0.005	Feldman, A. & Meiri, S. (2012). Length-mass allometry in snakes. Biol. J. Linn. Soc., 108, 161-172.	Grossmann, J. & Starck, J.M. (2006). Postprandial responses in the African rhombig egg eater (Dasypeltis scabra). Zoology, 109, 310-317.
609	Snake	Colubridae	Dendrelaphis punctulatus		1	0.1663	0.109	Feldman, A. & Meiri, S. (2012). Length-mass allometry in snakes. Biol. J. Linn. Soc., 108, 161-172.	Shine, R., Branch, W.R. & Webb, J.K. (2006). Sexual dimorphism, reproductive biology, and dietary habits of psammophiine snakes (Colubridae) from southern Africa. Copeia, 2006, 650-664.
610	Snake	Colubridae	Dendrophidion dendrophis		1	0.02025	0.01	Feldman, A. & Meiri, S. (2012). Length-mass allometry in snakes. Biol. J. Linn. Soc., 108, 161-172.	Martins, M. & Oliveira, M.E. (1998). Natural history of snakes in forests of the Manaus region, central Amazonia, Brazil. Herpetol Nat Hist, 6, 78-150.
611	Snake	Colubridae	Dipsas indica		1	0.0045	0.0005	Feldman, A. & Meiri, S. (2012). Length-mass allometry in snakes. Biol. J. Linn. Soc., 108, 161-172.	Martins, M. & Oliveira, M.E. (1998). Natural history of snakes in forests of the Manaus region, central Amazonia, Brazil. Herpetol Nat Hist, 6, 78-150.	Sazima, I. (1989). Feeding behavior of the snail-eating snake, Dipsas indica. J. Herpetol., 23, 464-468.
612	Snake	Colubridae	Dispholidus typus		1	0.27473	0.0172	Jacobsen, N.H.G. (1989). A herpetological survey of the Transvaal. University of Natal Durban.
613	Snake	Colubridae	Drepanoides anomalus		1	0.0286	0.003	Feldman, A. & Meiri, S. (2012). Length-mass allometry in snakes. Biol. J. Linn. Soc., 108, 161-172.	Martins, M. & Oliveira, M.E. (1998). Natural history of snakes in forests of the Manaus region, central Amazonia, Brazil. Herpetol Nat Hist, 6, 78-150.
614	Snake	Colubridae	Drymoluber dichrous		1	0.1193	0.01738	Feldman, A. & Meiri, S. (2012). Length-mass allometry in snakes. Biol. J. Linn. Soc., 108, 161-172.	Martins, M. & Oliveira, M.E. (1998). Natural history of snakes in forests of the Manaus region, central Amazonia, Brazil. Herpetol Nat Hist, 6, 78-150.
615	Snake	Colubridae	Duberria lutrix		1	0.01035	0.0005	Jacobsen, N.H.G. (1989). A herpetological survey of the Transvaal. University of Natal Durban.
616	Snake	Colubridae	Pantherophis obsoletus		1	0.32	0.13525	Fitch, H.S. (1963). Natural history of the black rat snake (Elaphe o. obsoleta) in Kansas. Copeia, 1963, 649-658.	Schumacher, J. (1997). Effects of ketamine HCl on cardiopulmonary function in snakes. Copeia, 1997, 394-400.
617	Snake	Colubridae	Elaphe quadrivirgata		1	0.1887	0.015	Feldman, A. & Meiri, S. (2012). Length-mass allometry in snakes. Biol. J. Linn. Soc., 108, 161-172.	Luiselli, L. (2006b). Interspecific relationships between two species of sympatric Afrotropical water snake in relation to a seasonally fluctuating food resource. Journal of Tropical Ecology, 22, 91-100.
618	Snake	Colubridae	Elaphe quatuorlineata		1	0.4	0.019	Feldman, A. & Meiri, S. (2012). Length-mass allometry in snakes. Biol. J. Linn. Soc., 108, 161-172.	Filippi, E., Rugiero, L., Capula, M., Capizzi, D. & Luiselli, L. (2005). Comparative food habits and body size of five populations of Elaphe quatuorlineata: the effects of habitat variation, and the consequences of intersexual body size dimorphism on diet divergence. Copeia, 2005, 517-525.	Luiselli, L. (2006b). Interspecific relationships between two species of sympatric Afrotropical water snake in relation to a seasonally fluctuating food resource. Journal of Tropical Ecology, 22, 91-100.
619	Snake	Colubridae	Enhydris bocourti		1	0.2324	0.02	Feldman, A. & Meiri, S. (2012). Length-mass allometry in snakes. Biol. J. Linn. Soc., 108, 161-172.	Voris, H.K. & Murphy, J.C. (2002). The prey and predators of Homalopsine snakes. J. Nat. Hist., 36, 1621-1632.
620	Snake	Colubridae	Enhydris enhydris		1	0.0896	0.02	Feldman, A. & Meiri, S. (2012). Length-mass allometry in snakes. Biol. J. Linn. Soc., 108, 161-172.	Voris, H.K. & Murphy, J.C. (2002). The prey and predators of Homalopsine snakes. J. Nat. Hist., 36, 1621-1632.
621	Snake	Colubridae	Enhydris longicauda		1	0.1342	0.02	Feldman, A. & Meiri, S. (2012). Length-mass allometry in snakes. Biol. J. Linn. Soc., 108, 161-172.	Voris, H.K. & Murphy, J.C. (2002). The prey and predators of Homalopsine snakes. J. Nat. Hist., 36, 1621-1632.
622	Snake	Colubridae	Enhydris plumbea		1	0.0596	0.01125	Feldman, A. & Meiri, S. (2012). Length-mass allometry in snakes. Biol. J. Linn. Soc., 108, 161-172.	Voris, H.K. & Murphy, J.C. (2002). The prey and predators of Homalopsine snakes. J. Nat. Hist., 36, 1621-1632.
623	Snake	Colubridae	Pseudoferania polylepis		1	0.132	0.01167	Feldman, A. & Meiri, S. (2012). Length-mass allometry in snakes. Biol. J. Linn. Soc., 108, 161-172.	Shine, R. & Charles, N. (1982). Ecology of the Australian elapid snake Tropidechis carinatus. J. Herpetol., 16, 383-387.	Voris, H.K. & Murphy, J.C. (2002). The prey and predators of Homalopsine snakes. J. Nat. Hist., 36, 1621-1632.
624	Snake	Colubridae	Erpeton tentaculatum		1	0.0929	0.015	Feldman, A. & Meiri, S. (2012). Length-mass allometry in snakes. Biol. J. Linn. Soc., 108, 161-172.	Voris, H.K. & Murphy, J.C. (2002). The prey and predators of Homalopsine snakes. J. Nat. Hist., 36, 1621-1632.
625	Snake	Colubridae	Erythrolamprus aesculapii		1	0.04	0.0255	Feldman, A. & Meiri, S. (2012). Length-mass allometry in snakes. Biol. J. Linn. Soc., 108, 161-172.	Martins, M. & Oliveira, M.E. (1998). Natural history of snakes in forests of the Manaus region, central Amazonia, Brazil. Herpetol Nat Hist, 6, 78-150.
626	Snake	Colubridae	Fordonia leucobalia		1	0.0682	0.005	Feldman, A. & Meiri, S. (2012). Length-mass allometry in snakes. Biol. J. Linn. Soc., 108, 161-172.	Voris, H.K. & Murphy, J.C. (2002). The prey and predators of Homalopsine snakes. J. Nat. Hist., 36, 1621-1632.	Luiselli, L., Capula, M. & Shine, R. (1996). Reproductive output, costs of reproduction, and ecology of the smooth snake, Coronella austriaca, in the Eastern Italian Alps. Oecologia, 106, 100-110.
627	Snake	Colubridae	Gerarda prevostiana		1	0.0232	0.005	Feldman, A. & Meiri, S. (2012). Length-mass allometry in snakes. Biol. J. Linn. Soc., 108, 161-172.	Voris, H.K. & Murphy, J.C. (2002). The prey and predators of Homalopsine snakes. J. Nat. Hist., 36, 1621-1632.
628	Snake	Colubridae	Helicops angulatus		1	0.0394	0.015	Feldman, A. & Meiri, S. (2012). Length-mass allometry in snakes. Biol. J. Linn. Soc., 108, 161-172.	Martins, M. & Oliveira, M.E. (1998). Natural history of snakes in forests of the Manaus region, central Amazonia, Brazil. Herpetol Nat Hist, 6, 78-150.
629	Snake	Colubridae	Helicops leopardinus		1	0.024	0.015	Avila, R.W., Ferreira, V.L. & Arruda, J.A.O. (2006). Natural history of the South American water snake Helicops leopardinus (Colubridae : Hydropsini) in The pantanal, Central Brazil. J. Herpetol., 40, 274-279.	Feldman, A. & Meiri, S. (2012). Length-mass allometry in snakes. Biol. J. Linn. Soc., 108, 161-172.
630	Snake	Colubridae	Hemirhagerrhis nototaenia		1	0.00417	0.015	Jacobsen, N.H.G. (1989). A herpetological survey of the Transvaal. University of Natal Durban.
631	Snake	Colubridae	Hemorrhois hippocrepis		1	0.22	0.03	Feldman, A. & Meiri, S. (2012). Length-mass allometry in snakes. Biol. J. Linn. Soc., 108, 161-172.	Luiselli, L. (2006b). Interspecific relationships between two species of sympatric Afrotropical water snake in relation to a seasonally fluctuating food resource. Journal of Tropical Ecology, 22, 91-100.
632	Snake	Colubridae	Hierophis viridiflavus		1	0.1723	0.03	Feldman, A. & Meiri, S. (2012). Length-mass allometry in snakes. Biol. J. Linn. Soc., 108, 161-172.	Luiselli, L. (2006b). Interspecific relationships between two species of sympatric Afrotropical water snake in relation to a seasonally fluctuating food resource. Journal of Tropical Ecology, 22, 91-100.
633	Snake	Colubridae	Homalopsis buccata		1	0.2967	0.01167	Feldman, A. & Meiri, S. (2012). Length-mass allometry in snakes. Biol. J. Linn. Soc., 108, 161-172.	Voris, H.K. & Murphy, J.C. (2002). The prey and predators of Homalopsine snakes. J. Nat. Hist., 36, 1621-1632.
634	Snake	Colubridae	Hypsiglena torquata		1	0.0094	0.0149	Rodr’guez-Robles, J.A., Mulchany, D.G. & Greene, H.W. (1999). Feeding ecology of the desert nightsnake, Hypsiglena torquata (Colubridae). Copeia, 1999, 93-100.
635	Snake	Colubridae	Imantodes cenchoa		1	0.0164	0.015	Feldman, A. & Meiri, S. (2012). Length-mass allometry in snakes. Biol. J. Linn. Soc., 108, 161-172.	Martins, M. & Oliveira, M.E. (1998). Natural history of snakes in forests of the Manaus region, central Amazonia, Brazil. Herpetol Nat Hist, 6, 78-150.
636	Snake	Colubridae	Lamprophis aurora		1	0.03538	0.03	Jacobsen, N.H.G. (1989). A herpetological survey of the Transvaal. University of Natal Durban.
637	Snake	Lamprophiidae	Boaedon fuliginosus		1	0.0308	0.04	Feldman, A. & Meiri, S. (2012). Length-mass allometry in snakes. Biol. J. Linn. Soc., 108, 161-172.	Luiselli, L. (2006b). Interspecific relationships between two species of sympatric Afrotropical water snake in relation to a seasonally fluctuating food resource. Journal of Tropical Ecology, 22, 91-100.
638	Snake	Colubridae	Lamprophis guttatus		1	0.0255	0.03	Jacobsen, N.H.G. (1989). A herpetological survey of the Transvaal. University of Natal Durban.
639	Snake	Colubridae	Lycodonomorphus inornatus		1	0.09483	0.03	Jacobsen, N.H.G. (1989). A herpetological survey of the Transvaal. University of Natal Durban.
640	Snake	Colubridae	Inyoka swazicus		1	0.00964	0.02	Jacobsen, N.H.G. (1989). A herpetological survey of the Transvaal. University of Natal Durban.
641	Snake	Colubridae	Leptodeira annulata		1	0.0299	0.01025	Feldman, A. & Meiri, S. (2012). Length-mass allometry in snakes. Biol. J. Linn. Soc., 108, 161-172.	Martins, M. & Oliveira, M.E. (1998). Natural history of snakes in forests of the Manaus region, central Amazonia, Brazil. Herpetol Nat Hist, 6, 78-150.
642	Snake	Colubridae	Leptophis ahaetulla		1	0.0683	0.015	Feldman, A. & Meiri, S. (2012). Length-mass allometry in snakes. Biol. J. Linn. Soc., 108, 161-172.	Martins, M. & Oliveira, M.E. (1998). Natural history of snakes in forests of the Manaus region, central Amazonia, Brazil. Herpetol Nat Hist, 6, 78-150.
643	Snake	Colubridae	Liophis reginae		1	0.036	0.01333	Feldman, A. & Meiri, S. (2012). Length-mass allometry in snakes. Biol. J. Linn. Soc., 108, 161-172.	Martins, M. & Oliveira, M.E. (1998). Natural history of snakes in forests of the Manaus region, central Amazonia, Brazil. Herpetol Nat Hist, 6, 78-150.
644	Snake	Colubridae	Liophis typhlus		1	0.054	0.01	Feldman, A. & Meiri, S. (2012). Length-mass allometry in snakes. Biol. J. Linn. Soc., 108, 161-172.	Martins, M. & Oliveira, M.E. (1998). Natural history of snakes in forests of the Manaus region, central Amazonia, Brazil. Herpetol Nat Hist, 6, 78-150.
645	Snake	Colubridae	Lycodonomoprhus rufulus		1	0.02866	0.015	Jacobsen, N.H.G. (1989). A herpetological survey of the Transvaal. University of Natal Durban.
646	Snake	Colubridae	Lycophidion capense		1	0.01104	0.02	Jacobsen, N.H.G. (1989). A herpetological survey of the Transvaal. University of Natal Durban.
647	Snake	Colubridae	Lycophidion variegatum		1	0.00809	0.02	Jacobsen, N.H.G. (1989). A herpetological survey of the Transvaal. University of Natal Durban.
648	Snake	Colubridae	Masticophis flagellum		1	0.1237	0.26	Halstead, B.J., Mushinsky, H.R. & McCoy, E.D. (2008). Sympatric Mastocophis flagellum and Coluber constrictor select vertebrate prey at different levels of taxonomy. Copeia, 2008, 897-908.
649	Snake	Colubridae	Mehelya capensis		1	0.35605	0.0165	Shine, R., Ambariyanto, Harlow, P.S. & Mumpuni (1999). Ecological attributes of two commercially-harvested python species in northern Sumatra. J. Herpetol., 33, 249-257.
650	Snake	Colubridae	Mehelya nyassae		1	0.0265	0.02825	Shine, R., Ambariyanto, Harlow, P.S. & Mumpuni (1999). Ecological attributes of two commercially-harvested python species in northern Sumatra. J. Herpetol., 33, 249-257.
651	Snake	Colubridae	Myron richardsonii		1	0.285	0.0125	Scofield unpublished	Voris, H.K. & Murphy, J.C. (2002). The prey and predators of Homalopsine snakes. J. Nat. Hist., 36, 1621-1632.
652	Snake	Colubridae	Natriciteres variegata		1	0.02436	0.00683	Scofield unpublished	Luiselli, L. (2006b). Interspecific relationships between two species of sympatric Afrotropical water snake in relation to a seasonally fluctuating food resource. Journal of Tropical Ecology, 22, 91-100.	Luiselli, L., Capula, M. & Shine, R. (1996). Reproductive output, costs of reproduction, and ecology of the smooth snake, Coronella austriaca, in the Eastern Italian Alps. Oecologia, 106, 100-110.
653	Snake	Colubridae	Natrix maura		1	0.0444	0.00902	Bilcke, J., Herrel, A. & Van Damme, R. (2006). Correlated evolution of aquatic prey-capture strategies in European and American natricine snakes. Biol. J. Linn. Soc., 88, 73-83.	Feldman, A. & Meiri, S. (2012). Length-mass allometry in snakes. Biol. J. Linn. Soc., 108, 161-172.	Luiselli, L. (2006a). Broad geographic, taxonomic and ecological patterns of interpopulation variation in the dietary habits of snakes. Web Ecol, 6, 2-16.	Luiselli, L. (2006b). Interspecific relationships between two species of sympatric Afrotropical water snake in relation to a seasonally fluctuating food resource. Journal of Tropical Ecology, 22, 91-100.
654	Snake	Colubridae	Natrix natrix		1	0.013	0.1102	Feldman, A. & Meiri, S. (2012). Length-mass allometry in snakes. Biol. J. Linn. Soc., 108, 161-172.	Gregory, P.T. & Isaac, L.A. (2004). Food habits of the Grass Snake in southeastern England: Is Natrix natrix a generalist predator? J. Herpetol., 38, 88-95.	Luiselli, L. (2006a). Broad geographic, taxonomic and ecological patterns of interpopulation variation in the dietary habits of snakes. Web Ecol, 6, 2-16.	Luiselli, L. (2006b). Interspecific relationships between two species of sympatric Afrotropical water snake in relation to a seasonally fluctuating food resource. Journal of Tropical Ecology, 22, 91-100.
655	Snake	Colubridae	Natrix sipedon		1	0.0192	0.02	Czaplicki, J.A. & Porter, R.H. (1974). Visual cues mediating the selection of goldfish (Carassius auratus) by two species of Natrix. J. Herpetol., 8, 129-134.
656	Snake	Colubridae	Natrix tessellata		1	0.0795	0.02	Bilcke, J., Herrel, A. & Van Damme, R. (2006). Correlated evolution of aquatic prey-capture strategies in European and American natricine snakes. Biol. J. Linn. Soc., 88, 73-83.	Feldman, A. & Meiri, S. (2012). Length-mass allometry in snakes. Biol. J. Linn. Soc., 108, 161-172.	Luiselli, L. (2006b). Interspecific relationships between two species of sympatric Afrotropical water snake in relation to a seasonally fluctuating food resource. Journal of Tropical Ecology, 22, 91-100.
657	Snake	Colubridae	Nerodia fasciata		1	0.283	0.01333	Bilcke, J., Herrel, A. & Van Damme, R. (2006). Correlated evolution of aquatic prey-capture strategies in European and American natricine snakes. Biol. J. Linn. Soc., 88, 73-83.	Feldman, A. & Meiri, S. (2012). Length-mass allometry in snakes. Biol. J. Linn. Soc., 108, 161-172.
658	Snake	Colubridae	Nerodia harteri		1	0.0887	0.02	Bilcke, J., Herrel, A. & Van Damme, R. (2006). Correlated evolution of aquatic prey-capture strategies in European and American natricine snakes. Biol. J. Linn. Soc., 88, 73-83.	Rodr’guez-Robles, J.A., Mulchany, D.G. & Greene, H.W. (1999). Feeding ecology of the desert nightsnake, Hypsiglena torquata (Colubridae). Copeia, 1999, 93-100.
659	Snake	Colubridae	Nerodia rhombifer		1	0.5569	0.02	Bilcke, J., Herrel, A. & Van Damme, R. (2006). Correlated evolution of aquatic prey-capture strategies in European and American natricine snakes. Biol. J. Linn. Soc., 88, 73-83.	Feldman, A. & Meiri, S. (2012). Length-mass allometry in snakes. Biol. J. Linn. Soc., 108, 161-172.
660	Snake	Colubridae	Nerodia sipedon		1	0.174	0.015	Bilcke, J., Herrel, A. & Van Damme, R. (2006). Correlated evolution of aquatic prey-capture strategies in European and American natricine snakes. Biol. J. Linn. Soc., 88, 73-83.	Feldman, A. & Meiri, S. (2012). Length-mass allometry in snakes. Biol. J. Linn. Soc., 108, 161-172.	Luiselli, L. (2006b). Interspecific relationships between two species of sympatric Afrotropical water snake in relation to a seasonally fluctuating food resource. Journal of Tropical Ecology, 22, 91-100.
661	Snake	Colubridae	Nerodia taxispilota		1	0.228	0.02	Feldman, A. & Meiri, S. (2012). Length-mass allometry in snakes. Biol. J. Linn. Soc., 108, 161-172.	Luiselli, L. (2006b). Interspecific relationships between two species of sympatric Afrotropical water snake in relation to a seasonally fluctuating food resource. Journal of Tropical Ecology, 22, 91-100.
662	Snake	Colubridae	Oxybelis aeneus		1	0.0575	0.01367	Feldman, A. & Meiri, S. (2012). Length-mass allometry in snakes. Biol. J. Linn. Soc., 108, 161-172.	Martins, M. & Oliveira, M.E. (1998). Natural history of snakes in forests of the Manaus region, central Amazonia, Brazil. Herpetol Nat Hist, 6, 78-150.
663	Snake	Colubridae	Oxyrhopus formosus		1	0.0512	0.02	Feldman, A. & Meiri, S. (2012). Length-mass allometry in snakes. Biol. J. Linn. Soc., 108, 161-172.	Martins, M. & Oliveira, M.E. (1998). Natural history of snakes in forests of the Manaus region, central Amazonia, Brazil. Herpetol Nat Hist, 6, 78-150.
664	Snake	Colubridae	Philodryas olfersii		1	0.0915	0.13525	Feldman, A. & Meiri, S. (2012). Length-mass allometry in snakes. Biol. J. Linn. Soc., 108, 161-172.	Hartmann, P.A. & Marques, O.A.V. (2005). Diet and habitat use of two sympatric species of Philodryas (Colubridae), in south Brazil. Amphibia-Reptilia, 26, 25-31.
665	Snake	Colubridae	Philodryas patagoniensis		1	0.168	0.1155	Feldman, A. & Meiri, S. (2012). Length-mass allometry in snakes. Biol. J. Linn. Soc., 108, 161-172.	Hartmann, P.A. & Marques, O.A.V. (2005). Diet and habitat use of two sympatric species of Philodryas (Colubridae), in south Brazil. Amphibia-Reptilia, 26, 25-31.
666	Snake	Colubridae	Philodryas viridissima		1	0.1554	0.17667	Feldman, A. & Meiri, S. (2012). Length-mass allometry in snakes. Biol. J. Linn. Soc., 108, 161-172.	Martins, M. & Oliveira, M.E. (1998). Natural history of snakes in forests of the Manaus region, central Amazonia, Brazil. Herpetol Nat Hist, 6, 78-150.
667	Snake	Colubridae	Philothamnus semivariegatus		1	0.03695	0.015	Jacobsen, N.H.G. (1989). A herpetological survey of the Transvaal. University of Natal Durban.
668	Snake	Colubridae	Phyllorhynchus decurtatus		1	0.0226	0.0209	Feldman, A. & Meiri, S. (2012). Length-mass allometry in snakes. Biol. J. Linn. Soc., 108, 161-172.	Gardner, S.A. & Mendelson, J.R.I. (2003). Diet of the leaf-nosed snakes, Phyllorhynchus (Squamata: Colubridae): squamate-egg specialists. Southwest. Nat., 48, 550-556.	Rodr’guez-Robles, J.A. (2002). Feeding ecology of North American gopher snakes (Pituophis catenifer, Colubridae). Biol. J. Linn. Soc., 77, 165-183.
669	Snake	Colubridae	Pituophis melanoleucus		1	0.747	0.04	Feldman, A. & Meiri, S. (2012). Length-mass allometry in snakes. Biol. J. Linn. Soc., 108, 161-172.	Luiselli, L. (2006b). Interspecific relationships between two species of sympatric Afrotropical water snake in relation to a seasonally fluctuating food resource. Journal of Tropical Ecology, 22, 91-100.
670	Snake	Colubridae	Prosymna ambigua		1	0.00471	0.003	Jacobsen, N.H.G. (1989). A herpetological survey of the Transvaal. University of Natal Durban.
671	Snake	Colubridae	Prosymna sundevallii		1	0.0072	0.0115	Jacobsen, N.H.G. (1989). A herpetological survey of the Transvaal. University of Natal Durban.
672	Snake	Colubridae	Psammophis angolensis		1	0.00821	0.015	Jacobsen, N.H.G. (1989). A herpetological survey of the Transvaal. University of Natal Durban.
673	Snake	Colubridae	Psammophis brevirostris		1	0.11905	0.26	Feldman, A. & Meiri, S. (2012). Length-mass allometry in snakes. Biol. J. Linn. Soc., 108, 161-172.	Shine, R. & Covacevich, J. (1983). Ecology of highly venomous snakes: the Australian genus Oxyuranus (Elapidae). J. Herpetol., 17, 60-69.
674	Snake	Colubridae	Psammophis crucifer		1	0.02107	0.015	Jacobsen, N.H.G. (1989). A herpetological survey of the Transvaal. University of Natal Durban.
675	Snake	Colubridae	Psammophis jallae		1	0.06205	0.02	Feldman, A. & Meiri, S. (2012). Length-mass allometry in snakes. Biol. J. Linn. Soc., 108, 161-172.	Shine, R. & Covacevich, J. (1983). Ecology of highly venomous snakes: the Australian genus Oxyuranus (Elapidae). J. Herpetol., 17, 60-69.
676	Snake	Colubridae	Psammophis leopardinus		1	0.14515	0.26	Feldman, A. & Meiri, S. (2012). Length-mass allometry in snakes. Biol. J. Linn. Soc., 108, 161-172.	Shine, R. & Covacevich, J. (1983). Ecology of highly venomous snakes: the Australian genus Oxyuranus (Elapidae). J. Herpetol., 17, 60-69.
677	Snake	Colubridae	Psammophis mossambicus		1	0.21395	0.1855	Feldman, A. & Meiri, S. (2012). Length-mass allometry in snakes. Biol. J. Linn. Soc., 108, 161-172.	Shine, R. & Covacevich, J. (1983). Ecology of highly venomous snakes: the Australian genus Oxyuranus (Elapidae). J. Herpetol., 17, 60-69.
678	Snake	Colubridae	Psammophis namibensis		1	0.05035	0.02	Feldman, A. & Meiri, S. (2012). Length-mass allometry in snakes. Biol. J. Linn. Soc., 108, 161-172.	Shine, R. & Covacevich, J. (1983). Ecology of highly venomous snakes: the Australian genus Oxyuranus (Elapidae). J. Herpetol., 17, 60-69.
679	Snake	Colubridae	Psammophis notostictus		1	0.0298	0.26	Feldman, A. & Meiri, S. (2012). Length-mass allometry in snakes. Biol. J. Linn. Soc., 108, 161-172.	Shine, R. & Covacevich, J. (1983). Ecology of highly venomous snakes: the Australian genus Oxyuranus (Elapidae). J. Herpetol., 17, 60-69.
680	Snake	Colubridae	Psammophis phillipsi		1	0.0599	0.02025	Akani, G.C., Eniang, E.A., Ekpo, I.J., Angelici, F.M. & Luiselli, L. (2003). Food habits of the snake Psammophis phillipsi from the continuous rain-forest region of southern Nigeria (West Africa). J. Herpetol., 37, 208-211.	Jacobsen, N.H.G. (1989). A herpetological survey of the Transvaal. University of Natal Durban.	Luiselli, L. (2006b). Interspecific relationships between two species of sympatric Afrotropical water snake in relation to a seasonally fluctuating food resource. Journal of Tropical Ecology, 22, 91-100.	Luiselli, L., Capula, M. & Shine, R. (1996). Reproductive output, costs of reproduction, and ecology of the smooth snake, Coronella austriaca, in the Eastern Italian Alps. Oecologia, 106, 100-110.
681	Snake	Colubridae	Psammophis subtaeniatus		1	0.06815	0.02	Feldman, A. & Meiri, S. (2012). Length-mass allometry in snakes. Biol. J. Linn. Soc., 108, 161-172.	Shine, R. & Covacevich, J. (1983). Ecology of highly venomous snakes: the Australian genus Oxyuranus (Elapidae). J. Herpetol., 17, 60-69.
682	Snake	Colubridae	Psammophis trigrammus		1	0.05125	0.02	Feldman, A. & Meiri, S. (2012). Length-mass allometry in snakes. Biol. J. Linn. Soc., 108, 161-172.	Shine, R. & Covacevich, J. (1983). Ecology of highly venomous snakes: the Australian genus Oxyuranus (Elapidae). J. Herpetol., 17, 60-69.
683	Snake	Colubridae	Psammophis trinasalis		1	0.0416	0.26	Feldman, A. & Meiri, S. (2012). Length-mass allometry in snakes. Biol. J. Linn. Soc., 108, 161-172.	Shine, R. & Covacevich, J. (1983). Ecology of highly venomous snakes: the Australian genus Oxyuranus (Elapidae). J. Herpetol., 17, 60-69.
684	Snake	Colubridae	Psammophylax rhombeatus		1	0.04236	0.02333	Jacobsen, N.H.G. (1989). A herpetological survey of the Transvaal. University of Natal Durban.
685	Snake	Colubridae	Psammophylax tritaeniatus		1	0.0293	0.26	Feldman, A. & Meiri, S. (2012). Length-mass allometry in snakes. Biol. J. Linn. Soc., 108, 161-172.	Shine, R. & Covacevich, J. (1983). Ecology of highly venomous snakes: the Australian genus Oxyuranus (Elapidae). J. Herpetol., 17, 60-69.
686	Snake	Colubridae	Pseudaspis cana		1	0.45342	0.04	Jacobsen, N.H.G. (1989). A herpetological survey of the Transvaal. University of Natal Durban.
687	Snake	Colubridae	Pseudoboa coronata		1	0.0628	0.177	Feldman, A. & Meiri, S. (2012). Length-mass allometry in snakes. Biol. J. Linn. Soc., 108, 161-172.	Martins, M. & Oliveira, M.E. (1998). Natural history of snakes in forests of the Manaus region, central Amazonia, Brazil. Herpetol Nat Hist, 6, 78-150.
688	Snake	Colubridae	Pseudoboa sp.		1	0.0984	0.0365	Feldman, A. & Meiri, S. (2012). Length-mass allometry in snakes. Biol. J. Linn. Soc., 108, 161-172.	Martins, M. & Oliveira, M.E. (1998). Natural history of snakes in forests of the Manaus region, central Amazonia, Brazil. Herpetol Nat Hist, 6, 78-150.
689	Snake	Colubridae	Regina grahami		1	0.0906	0.005	Feldman, A. & Meiri, S. (2012). Length-mass allometry in snakes. Biol. J. Linn. Soc., 108, 161-172.	Waters, R.M. & Burghardt, G.M. (2005). The interaction of food motivation and experience in the ontogeny of chemoreception in crayfish snakes. Animal Behavior, 69, 363-374.
690	Snake	Colubridae	Rhabdophis tigrinus		1	0.1893	0.01	Feldman, A. & Meiri, S. (2012). Length-mass allometry in snakes. Biol. J. Linn. Soc., 108, 161-172.	Luiselli, L. (2006b). Interspecific relationships between two species of sympatric Afrotropical water snake in relation to a seasonally fluctuating food resource. Journal of Tropical Ecology, 22, 91-100.
691	Snake	Colubridae	Rhinobothryum lentiginosum		1	0.0895	0.02	Feldman, A. & Meiri, S. (2012). Length-mass allometry in snakes. Biol. J. Linn. Soc., 108, 161-172.	Martins, M. & Oliveira, M.E. (1998). Natural history of snakes in forests of the Manaus region, central Amazonia, Brazil. Herpetol Nat Hist, 6, 78-150.
692	Snake	Colubridae	Seminatrix pygaea		1	0.009	0.0005	Feldman, A. & Meiri, S. (2012). Length-mass allometry in snakes. Biol. J. Linn. Soc., 108, 161-172.	Rossman, D.A. & Myer, P.A. (1990). Behavioral and morphological adaptations for snail extraction in the North American brown snakes (Genus Storeria). J. Herpetol., 24, 434-438.
693	Snake	Colubridae	Spilotes pullatus		1	0.5525	0.1092	Feldman, A. & Meiri, S. (2012). Length-mass allometry in snakes. Biol. J. Linn. Soc., 108, 161-172.	Martins, M. & Oliveira, M.E. (1998). Natural history of snakes in forests of the Manaus region, central Amazonia, Brazil. Herpetol Nat Hist, 6, 78-150.
694	Snake	Colubridae	Storeria dekayi		1	0.0047	0.0005	Feldman, A. & Meiri, S. (2012). Length-mass allometry in snakes. Biol. J. Linn. Soc., 108, 161-172.	Rossman, D.A. & Myer, P.A. (1990). Behavioral and morphological adaptations for snail extraction in the North American brown snakes (Genus Storeria). J. Herpetol., 24, 434-438.
695	Snake	Colubridae	Storeria occipitomaculata		1	0.0073	0.0005	Feldman, A. & Meiri, S. (2012). Length-mass allometry in snakes. Biol. J. Linn. Soc., 108, 161-172.	Rossman, D.A. & Myer, P.A. (1990). Behavioral and morphological adaptations for snail extraction in the North American brown snakes (Genus Storeria). J. Herpetol., 24, 434-438.
696	Snake	Colubridae	Tantilla gracilis		1	0.0016	0.00217	Cobb, V.A. (2004). Diet and prey size of the flathead snake, Tantilla gracilis. Copeia, 397-402.	Feldman, A. & Meiri, S. (2012). Length-mass allometry in snakes. Biol. J. Linn. Soc., 108, 161-172.
697	Snake	Colubridae	Tantilla melanocephala		1	0.007	0.003	Feldman, A. & Meiri, S. (2012). Length-mass allometry in snakes. Biol. J. Linn. Soc., 108, 161-172.	Martins, M. & Oliveira, M.E. (1998). Natural history of snakes in forests of the Manaus region, central Amazonia, Brazil. Herpetol Nat Hist, 6, 78-150.
698	Snake	Colubridae	Telescopus semiannulatus		1	0.03004	0.02367	Jacobsen, N.H.G. (1989). A herpetological survey of the Transvaal. University of Natal Durban.
699	Snake	Colubridae	Thamnophis couchii		1	0.061	0.01333	Bilcke, J., Herrel, A. & Van Damme, R. (2006). Correlated evolution of aquatic prey-capture strategies in European and American natricine snakes. Biol. J. Linn. Soc., 88, 73-83.	Feldman, A. & Meiri, S. (2012). Length-mass allometry in snakes. Biol. J. Linn. Soc., 108, 161-172.	Luiselli, L. (2006b). Interspecific relationships between two species of sympatric Afrotropical water snake in relation to a seasonally fluctuating food resource. Journal of Tropical Ecology, 22, 91-100.
700	Snake	Colubridae	Thamnophis marcianus		1	0.09	0.00765	Bilcke, J., Herrel, A. & Van Damme, R. (2006). Correlated evolution of aquatic prey-capture strategies in European and American natricine snakes. Biol. J. Linn. Soc., 88, 73-83.	Feldman, A. & Meiri, S. (2012). Length-mass allometry in snakes. Biol. J. Linn. Soc., 108, 161-172.
701	Snake	Colubridae	Thamnophis sirtalis		1	0.1042	0.09102	Bilcke, J., Herrel, A. & Van Damme, R. (2006). Correlated evolution of aquatic prey-capture strategies in European and American natricine snakes. Biol. J. Linn. Soc., 88, 73-83.	Feldman, A. & Meiri, S. (2012). Length-mass allometry in snakes. Biol. J. Linn. Soc., 108, 161-172.	Luiselli, L. (2006b). Interspecific relationships between two species of sympatric Afrotropical water snake in relation to a seasonally fluctuating food resource. Journal of Tropical Ecology, 22, 91-100.
702	Snake	Colubridae	Thelotornis capensis		1	0.0788	0.01375	Feldman, A. & Meiri, S. (2012). Length-mass allometry in snakes. Biol. J. Linn. Soc., 108, 161-172.	Shine, R., Harlow, P.S., Branch, W.R. & Webb, J.K. (1996c). Life on the lowest branch: sexual dimorphism, diet and reproductive biology of an African twig snake, Thelotornis capensis (Serpentes, Colubridae). Copeia, 1996, 290-299.
703	Snake	Colubridae	Thelotornis kirtlandii		1	0.069	0.0155	Feldman, A. & Meiri, S. (2012). Length-mass allometry in snakes. Biol. J. Linn. Soc., 108, 161-172.	Luiselli, L., Capula, M. & Shine, R. (1996). Reproductive output, costs of reproduction, and ecology of the smooth snake, Coronella austriaca, in the Eastern Italian Alps. Oecologia, 106, 100-110.
704	Snake	Colubridae	Tropidonophis mairii		1	0.1191	0.112	Feldman, A. & Meiri, S. (2012). Length-mass allometry in snakes. Biol. J. Linn. Soc., 108, 161-172.	Shine, R., Branch, W.R. & Webb, J.K. (2006). Sexual dimorphism, reproductive biology, and dietary habits of psammophiine snakes (Colubridae) from southern Africa. Copeia, 2006, 650-664.
705	Snake	Colubridae	Virginia striatula		1	0.0033	0.0005	Feldman, A. & Meiri, S. (2012). Length-mass allometry in snakes. Biol. J. Linn. Soc., 108, 161-172.	Rossman, D.A. & Myer, P.A. (1990). Behavioral and morphological adaptations for snail extraction in the North American brown snakes (Genus Storeria). J. Herpetol., 24, 434-438.
706	Snake	Colubridae	Virginia valeriae		1	0.0072	0.0005	Feldman, A. & Meiri, S. (2012). Length-mass allometry in snakes. Biol. J. Linn. Soc., 108, 161-172.	Rossman, D.A. & Myer, P.A. (1990). Behavioral and morphological adaptations for snail extraction in the North American brown snakes (Genus Storeria). J. Herpetol., 24, 434-438.
707	Snake	Colubridae	Xenopholis scalaris		1	0.0088	0.01	Feldman, A. & Meiri, S. (2012). Length-mass allometry in snakes. Biol. J. Linn. Soc., 108, 161-172.	Martins, M. & Oliveira, M.E. (1998). Natural history of snakes in forests of the Manaus region, central Amazonia, Brazil. Herpetol Nat Hist, 6, 78-150.
708	Snake	Colubridae	Xenoxybelis argenteus		1	0.025	0.015	Feldman, A. & Meiri, S. (2012). Length-mass allometry in snakes. Biol. J. Linn. Soc., 108, 161-172.	Martins, M. & Oliveira, M.E. (1998). Natural history of snakes in forests of the Manaus region, central Amazonia, Brazil. Herpetol Nat Hist, 6, 78-150.
709	Snake	Colubridae	Zamenis lineatus		1	0.19	0.019	Capula M, L.L., Valenti S, Ceccarelli A, Rugiero L, Aloise G. (2006). Are endemic snakes with a narrow distribution more specialist than their wide-ranging counterparts? Evidence from the prey composition and morphometric correlates of the diet in Zamenis lineatus, a rat snake endemic to southern Italy. Amphibia-Reptilia, 27, 531-537.	Feldman, A. & Meiri, S. (2012). Length-mass allometry in snakes. Biol. J. Linn. Soc., 108, 161-172.
710	Snake	Colubridae	Zamenis longissimus		1	0.199	0.04	Feldman, A. & Meiri, S. (2012). Length-mass allometry in snakes. Biol. J. Linn. Soc., 108, 161-172.	Luiselli, L. (2006b). Interspecific relationships between two species of sympatric Afrotropical water snake in relation to a seasonally fluctuating food resource. Journal of Tropical Ecology, 22, 91-100.
711	Snake	Elapidae	Aipysurus laevis		1	0.815	0.02	Heatwole, H. & Poran, N.S. (1995). Resistances of sympatric and allopatric eels to sea snake venoms. Copeia, 1995, 136-147.
712	Snake	Elapidae	Aspidelaps lubricus		1	0.01021	0.02333	Scofield unpublished	Shine, R., Haagner, G.V., Branch, W.R., Harlow, P.S. & Webb, J.K. (1996b). Natural history of the African shieldnose snake Aspidelaps scutatus (Serpentes, Elapidae). J. Herpetol., 30, 361-366.
713	Snake	Elapidae	Aspidelaps scutatus		1	0.0757	0.13738	Feldman, A. & Meiri, S. (2012). Length-mass allometry in snakes. Biol. J. Linn. Soc., 108, 161-172.	Shine, R. & Madsen, T. (1997). Prey abundance and predator reproduction: rats and pythons on a tropical Australian floodplain. Ecology, 78, 1078-1086.
714	Snake	Elapidae	Cryptophis nigrescens		1	0.035	0.02	Feldman, A. & Meiri, S. (2012). Length-mass allometry in snakes. Biol. J. Linn. Soc., 108, 161-172.	Luiselli, L. (2006b). Interspecific relationships between two species of sympatric Afrotropical water snake in relation to a seasonally fluctuating food resource. Journal of Tropical Ecology, 22, 91-100.
715	Snake	Elapidae	Demansia psammophis		1	0.0302	0.02	Scofield unpublished	Luiselli, L. (2006b). Interspecific relationships between two species of sympatric Afrotropical water snake in relation to a seasonally fluctuating food resource. Journal of Tropical Ecology, 22, 91-100.
716	Snake	Elapidae	Dendroaspis polylepis		1	0.89529	2.63775	Jacobsen, N.H.G. (1989). A herpetological survey of the Transvaal. University of Natal Durban.
717	Snake	Elapidae	Hemachatus haemachatus		1	0.395	0.0985	Alexander, G.J. & Brooks, R. (1999). Circannual rhythms of appetite and ecdysis in the elapid snake, Hemachatus haemachatus, appear to be endogenous. Copeia, 1999, 146-152.	Shine, R., Haagner, G.V., Branch, W.R., Harlow, P.S. & Webb, J.K. (1996b). Natural history of the African shieldnose snake Aspidelaps scutatus (Serpentes, Elapidae). J. Herpetol., 30, 361-366.
718	Snake	Elapidae	Hemiaspis signata		1	0.0358	0.015	Feldman, A. & Meiri, S. (2012). Length-mass allometry in snakes. Biol. J. Linn. Soc., 108, 161-172.	Luiselli, L. (2006b). Interspecific relationships between two species of sympatric Afrotropical water snake in relation to a seasonally fluctuating food resource. Journal of Tropical Ecology, 22, 91-100.
719	Snake	Elapidae	Homoroselaps lacteus		1	0.0029	0.0365	Jacobsen, N.H.G. (1989). A herpetological survey of the Transvaal. University of Natal Durban.
720	Snake	Elapidae	Lapemis curtus		1	0.1471	0.02	Feldman, A. & Meiri, S. (2012). Length-mass allometry in snakes. Biol. J. Linn. Soc., 108, 161-172.	Lobo, A.S., Vasudevan, K. & Pandav, B. (2005). Trophic ecology of Lapemis curtus (Hydrophiinae) along the western coast of India. Copeia, 2005, 637-641.
721	Snake	Elapidae	Laticauda colubrina		1	0.355	0.02	Feldman, A. & Meiri, S. (2012). Length-mass allometry in snakes. Biol. J. Linn. Soc., 108, 161-172.	Heatwole, H. & Poran, N.S. (1995). Resistances of sympatric and allopatric eels to sea snake venoms. Copeia, 1995, 136-147.
722	Snake	Elapidae	Micrurus averyi		1	0.0365	0.02825	Martins, M. & Oliveira, M.E. (1998). Natural history of snakes in forests of the Manaus region, central Amazonia, Brazil. Herpetol Nat Hist, 6, 78-150.	Moon, B.R. & Candy, T. (1997). Coelomic and Muscular Cross-Sectional Areas in Three Families of Snakes. J. Herpetol., 31, 37-44.
723	Snake	Elapidae	Micrurus hemprichii		1	0.0365	0.01887	Martins, M. & Oliveira, M.E. (1998). Natural history of snakes in forests of the Manaus region, central Amazonia, Brazil. Herpetol Nat Hist, 6, 78-150.	Moon, B.R. & Candy, T. (1997). Coelomic and Muscular Cross-Sectional Areas in Three Families of Snakes. J. Herpetol., 31, 37-44.
724	Snake	Elapidae	Micrurus lemniscatus		1	0.0385	0.02163	Feldman, A. & Meiri, S. (2012). Length-mass allometry in snakes. Biol. J. Linn. Soc., 108, 161-172.	Martins, M. & Oliveira, M.E. (1998). Natural history of snakes in forests of the Manaus region, central Amazonia, Brazil. Herpetol Nat Hist, 6, 78-150.
725	Snake	Elapidae	Micrurus spixii		1	0.0365	0.02825	Martins, M. & Oliveira, M.E. (1998). Natural history of snakes in forests of the Manaus region, central Amazonia, Brazil. Herpetol Nat Hist, 6, 78-150.	Moon, B.R. & Candy, T. (1997). Coelomic and Muscular Cross-Sectional Areas in Three Families of Snakes. J. Herpetol., 31, 37-44.
726	Snake	Elapidae	Micrurus surinamensis		1	0.0365	0.02	Martins, M. & Oliveira, M.E. (1998). Natural history of snakes in forests of the Manaus region, central Amazonia, Brazil. Herpetol Nat Hist, 6, 78-150.	Moon, B.R. & Candy, T. (1997). Coelomic and Muscular Cross-Sectional Areas in Three Families of Snakes. J. Herpetol., 31, 37-44.
727	Snake	Elapidae	Naja annulifera		1	0.3912	0.02042	Feldman, A. & Meiri, S. (2012). Length-mass allometry in snakes. Biol. J. Linn. Soc., 108, 161-172.	Shine, R., Haagner, G.V., Branch, W.R., Harlow, P.S. & Webb, J.K. (1996b). Natural history of the African shieldnose snake Aspidelaps scutatus (Serpentes, Elapidae). J. Herpetol., 30, 361-366.
728	Snake	Elapidae	Naja melanoleuca		1	0.5095	0.1162	Luiselli, L. (2006b). Interspecific relationships between two species of sympatric Afrotropical water snake in relation to a seasonally fluctuating food resource. Journal of Tropical Ecology, 22, 91-100.	Luiselli, L., Capula, M. & Shine, R. (1996). Reproductive output, costs of reproduction, and ecology of the smooth snake, Coronella austriaca, in the Eastern Italian Alps. Oecologia, 106, 100-110.	Luiselli, L., Capula, M. & Shine, R. (1996). Reproductive output, costs of reproduction, and ecology of the smooth snake, Coronella austriaca, in the Eastern Italian Alps. Oecologia, 106, 100-110.	Shine, R., Haagner, G.V., Branch, W.R., Harlow, P.S. & Webb, J.K. (1996b). Natural history of the African shieldnose snake Aspidelaps scutatus (Serpentes, Elapidae). J. Herpetol., 30, 361-366.
729	Snake	Elapidae	Naja mossambica		1	0.1713	0.0235	Feldman, A. & Meiri, S. (2012). Length-mass allometry in snakes. Biol. J. Linn. Soc., 108, 161-172.	Shine, R., Haagner, G.V., Branch, W.R., Harlow, P.S. & Webb, J.K. (1996b). Natural history of the African shieldnose snake Aspidelaps scutatus (Serpentes, Elapidae). J. Herpetol., 30, 361-366.
730	Snake	Elapidae	Naja nigricollis		1	0.2567	0.1425	Feldman, A. & Meiri, S. (2012). Length-mass allometry in snakes. Biol. J. Linn. Soc., 108, 161-172.	Luiselli, L. (2006b). Interspecific relationships between two species of sympatric Afrotropical water snake in relation to a seasonally fluctuating food resource. Journal of Tropical Ecology, 22, 91-100.	Luiselli, L., Capula, M. & Shine, R. (1996). Reproductive output, costs of reproduction, and ecology of the smooth snake, Coronella austriaca, in the Eastern Italian Alps. Oecologia, 106, 100-110.	Luiselli, L., Capula, M. & Shine, R. (1996). Reproductive output, costs of reproduction, and ecology of the smooth snake, Coronella austriaca, in the Eastern Italian Alps. Oecologia, 106, 100-110.
731	Snake	Elapidae	Naja nivea		1	0.28431	0.02333	Scofield unpublished	Shine, R., Haagner, G.V., Branch, W.R., Harlow, P.S. & Webb, J.K. (1996b). Natural history of the African shieldnose snake Aspidelaps scutatus (Serpentes, Elapidae). J. Herpetol., 30, 361-366.
732	Snake	Elapidae	Notechis scutatus		1	0.8355	0.1162	Aubret, F., Shine, R. & Bonnet, X. (2004). Adaptive developmental plasticity in snakes. Nature, 432, 261-262.	Fabien, A., Bonnet, X., Maumelat, S., Bradshaw, D. & Schwaner, T. (2004). Diet divergence, jaw size and scale counts in two neighbouring populations of tiger snakes (Notechis scutatus). Amphibia-Reptilia, 25, 9-17.	Feldman, A. & Meiri, S. (2012). Length-mass allometry in snakes. Biol. J. Linn. Soc., 108, 161-172.	Luiselli, L. (2006b). Interspecific relationships between two species of sympatric Afrotropical water snake in relation to a seasonally fluctuating food resource. Journal of Tropical Ecology, 22, 91-100.
733	Snake	Elapidae	Oxyuranus microlepidotus		1	0.838	0.27	Feldman, A. & Meiri, S. (2012). Length-mass allometry in snakes. Biol. J. Linn. Soc., 108, 161-172.	Shine, R. (1998). Food habits and reproductive biology of small Australian snakes of the genera Unechis and Suta (Elapidae). J. Herpetol., 22, 307-315.
734	Snake	Elapidae	Oxyuranus scutellatus		1	0.753	0.18367	Feldman, A. & Meiri, S. (2012). Length-mass allometry in snakes. Biol. J. Linn. Soc., 108, 161-172.	Shine, R. (1998). Food habits and reproductive biology of small Australian snakes of the genera Unechis and Suta (Elapidae). J. Herpetol., 22, 307-315.
735	Snake	Elapidae	Pseudechis australis		1	0.642	0.17667	Feldman, A. & Meiri, S. (2012). Length-mass allometry in snakes. Biol. J. Linn. Soc., 108, 161-172.	Luiselli, L. (2006b). Interspecific relationships between two species of sympatric Afrotropical water snake in relation to a seasonally fluctuating food resource. Journal of Tropical Ecology, 22, 91-100.
736	Snake	Elapidae	Pseudonaja nuchalis		1	0.464	0.1855	Feldman, A. & Meiri, S. (2012). Length-mass allometry in snakes. Biol. J. Linn. Soc., 108, 161-172.	Luiselli, L. (2006b). Interspecific relationships between two species of sympatric Afrotropical water snake in relation to a seasonally fluctuating food resource. Journal of Tropical Ecology, 22, 91-100.
737	Snake	Elapidae	Pseudonaja textilis		1	0.469	0.1855	Feldman, A. & Meiri, S. (2012). Length-mass allometry in snakes. Biol. J. Linn. Soc., 108, 161-172.	Luiselli, L. (2006b). Interspecific relationships between two species of sympatric Afrotropical water snake in relation to a seasonally fluctuating food resource. Journal of Tropical Ecology, 22, 91-100.
738	Snake	Elapidae	Simoselaps anomolus		1	0.00193	0.02	Scofield unpublished	Goodyear, S.E. & Pianka, E.R. (2008). Sympatric ecology of five species of fossorial snakes (Elapidae) in Western Australia. J. Herpetol., 42, 279-285.
739	Snake	Elapidae	Simoselaps bertholdi		1	0.0076	0.0125	Feldman, A. & Meiri, S. (2012). Length-mass allometry in snakes. Biol. J. Linn. Soc., 108, 161-172.	Goodyear, S.E. & Pianka, E.R. (2008). Sympatric ecology of five species of fossorial snakes (Elapidae) in Western Australia. J. Herpetol., 42, 279-285.
740	Snake	Elapidae	Suta dwyeri		1	0.00705	0.02	Scofield unpublished	Shine, R., Branch, W.R., Webb, J.K., Harlow, P.S., Shine, T. & Keogh, J.S. (2007). Ecology of cobras from southern Africa. J. Zool., 272, 183-193.
741	Snake	Elapidae	Suta flagellum		1	0.00705	0.02	Feldman, A. & Meiri, S. (2012). Length-mass allometry in snakes. Biol. J. Linn. Soc., 108, 161-172.	Shine, R., Branch, W.R., Webb, J.K., Harlow, P.S., Shine, T. & Keogh, J.S. (2007). Ecology of cobras from southern Africa. J. Zool., 272, 183-193.
742	Snake	Elapidae	Suta gouldii		1	0.00823	0.02825	Scofield unpublished	Shine, R., Branch, W.R., Webb, J.K., Harlow, P.S., Shine, T. & Keogh, J.S. (2007). Ecology of cobras from southern Africa. J. Zool., 272, 183-193.
743	Snake	Elapidae	Suta monachus		1	0.00823	0.02825	Scofield unpublished	Shine, R., Branch, W.R., Webb, J.K., Harlow, P.S., Shine, T. & Keogh, J.S. (2007). Ecology of cobras from southern Africa. J. Zool., 272, 183-193.
744	Snake	Elapidae	Suta nigriceps		1	0.01092	0.02825	Scofield unpublished	Shine, R., Branch, W.R., Webb, J.K., Harlow, P.S., Shine, T. & Keogh, J.S. (2007). Ecology of cobras from southern Africa. J. Zool., 272, 183-193.
745	Snake	Elapidae	Suta nigrostriatus		1	0.01204	0.02	Scofield unpublished	Shine, R., Branch, W.R., Webb, J.K., Harlow, P.S., Shine, T. & Keogh, J.S. (2007). Ecology of cobras from southern Africa. J. Zool., 272, 183-193.
746	Snake	Elapidae	Suta spectabilis		1	0.00623	0.02	Scofield unpublished	Shine, R., Branch, W.R., Webb, J.K., Harlow, P.S., Shine, T. & Keogh, J.S. (2007). Ecology of cobras from southern Africa. J. Zool., 272, 183-193.
747	Snake	Elapidae	Suta suta		1	0.01536	0.10158	Scofield unpublished	Shine, R., Branch, W.R., Webb, J.K., Harlow, P.S., Shine, T. & Keogh, J.S. (2007). Ecology of cobras from southern Africa. J. Zool., 272, 183-193.
748	Snake	Elapidae	Tropidechis carinatus		1	0.17	0.1162	Feldman, A. & Meiri, S. (2012). Length-mass allometry in snakes. Biol. J. Linn. Soc., 108, 161-172.	Shine, R. (1991). Strangers in a strange land: ecology of the Australian colubrid snakes. Copeia, 1991, 120-131.
749	Snake	Elapidae	Vermicella annulata		1	0.0145	0.02825	Feldman, A. & Meiri, S. (2012). Length-mass allometry in snakes. Biol. J. Linn. Soc., 108, 161-172.	Greenlees, M.J., Webb, J.K. & Shine, R. (2005). Led by the blind: bandy-bandy snakes Vermicella annulata (Elapidae) follow blindsnake chemical trails. Copeia, 2005, 184-187.
750	Snake	Leptotyphlopidae	Leptotyphlops		1	0.0024	0.002	Scofield unpublished	Kley, N.J. (2003a). Blindsnakes (Typhlopidae). In: Grzimek's Animal Life Encyclopedia, second edition (eds. Hutchins, N, Murphy, JB & Schlager, N). Gale Group Farmington Hills, MI, pp. 379-385.
751	Snake	Leptotyphlopidae	Leptotyphlops distanti		1	0.00058	1e-05	Jacobsen, N.H.G. (1989). A herpetological survey of the Transvaal. University of Natal Durban.
752	Snake	Leptotyphlopidae	Leptotyphlops dulcis		1	0.00102	0.002	Kley, N.J. (2006). Morphology of the lower jaw and suspensorium in the Texas blindsnake, Leptotyphlops dulcis (Scolecophidia: Leptotyphlopidae). J. Morphol., 267, 494-515.	Kley, N.J. (2003a). Blindsnakes (Typhlopidae). In: Grzimek's Animal Life Encyclopedia, second edition (eds. Hutchins, N, Murphy, JB & Schlager, N). Gale Group Farmington Hills, MI, pp. 379-385.	Punzo, F. (1974). Comparative analysis of the feeding habits of two species of Arizona blind snakes, Leptotyphlops h. humilis and Leptotyphlops d. dulcis. J. Herpetol., 8, 153-156.
753	Snake	Leptotyphlopidae	Leptotyphlops humilis		1	0.0023	0.002	Scofield unpublished	Punzo, F. (1974). Comparative analysis of the feeding habits of two species of Arizona blind snakes, Leptotyphlops h. humilis and Leptotyphlops d. dulcis. J. Herpetol., 8, 153-156.
754	Snake	Leptotyphlopidae	Leptotyphlops macrops		1	0.00413	1e-05	Broadley, D.G. & Wallach, V. (1996). Remarkable new worm snake (Serpentes: Leptotyphlopidae) from the East African coast. Copeia, 1996, 162-166.	Scofield unpublished
755	Snake	Leptotyphlopidae	Leptotyphlops scutifrons		1	0.00059	1e-05	Jacobsen, N.H.G. (1989). A herpetological survey of the Transvaal. University of Natal Durban.	Kley, N.J. (2003a). Blindsnakes (Typhlopidae). In: Grzimek's Animal Life Encyclopedia, second edition (eds. Hutchins, N, Murphy, JB & Schlager, N). Gale Group Farmington Hills, MI, pp. 379-385.
756	Snake	Pythonidae	Liasis fuscus		1	0.953	0.04	Feldman, A. & Meiri, S. (2012). Length-mass allometry in snakes. Biol. J. Linn. Soc., 108, 161-172.	Shine, R., Ambariyanto, Harlow, P.S. & Mumpuni (1999). Ecological attributes of two commercially-harvested python species in northern Sumatra. J. Herpetol., 33, 249-257.
757	Snake	Pythonidae	Morelia spilota		1	2.12015	0.14275	Feldman, A. & Meiri, S. (2012). Length-mass allometry in snakes. Biol. J. Linn. Soc., 108, 161-172.	Slip, D.J. & Shine, R. (1998). Feeding habits of the diamond python, Morelia s. spilota: ambush predation by a boid snake. J. Herpetol., 22, 323-330.
758	Snake	Pythonidae	Python brongersmai		1	4.125	3.35033	Shine, R., Branch, W.R., Harlow, P.S. & Webb, J.K. (1996). Sexual dimorphism, reproductive biology, and food habits of two species of African filesnakes (Mehelya, Coilubridae). J. Zool., 240, 327-340.
759	Snake	Pythonidae	Python curtus		1	3.41	5.02	Shine, R., Branch, W.R., Harlow, P.S. & Webb, J.K. (1996). Sexual dimorphism, reproductive biology, and food habits of two species of African filesnakes (Mehelya, Coilubridae). J. Zool., 240, 327-340.
760	Snake	Pythonidae	Python regius		1	1.324	2.63775	Feldman, A. & Meiri, S. (2012). Length-mass allometry in snakes. Biol. J. Linn. Soc., 108, 161-172.	Luiselli, L. (2006b). Interspecific relationships between two species of sympatric Afrotropical water snake in relation to a seasonally fluctuating food resource. Journal of Tropical Ecology, 22, 91-100.	Luiselli, L., Capula, M. & Shine, R. (1996). Reproductive output, costs of reproduction, and ecology of the smooth snake, Coronella austriaca, in the Eastern Italian Alps. Oecologia, 106, 100-110.
761	Snake	Pythonidae	Python sebae		1	13.25	3.51333	Feldman, A. & Meiri, S. (2012). Length-mass allometry in snakes. Biol. J. Linn. Soc., 108, 161-172.	Luiselli, L. (2006b). Interspecific relationships between two species of sympatric Afrotropical water snake in relation to a seasonally fluctuating food resource. Journal of Tropical Ecology, 22, 91-100.	Luiselli, L., Capula, M. & Shine, R. (1996). Reproductive output, costs of reproduction, and ecology of the smooth snake, Coronella austriaca, in the Eastern Italian Alps. Oecologia, 106, 100-110.
762	Snake	Tropidophiidae	Tropidophis fuscus		1	0.0181	0.015	Hedges, S.B. & Garrido, O.H. (1992). A new species of Tropidophis from Cuba (Serpentes: Tropidophiidae). Copeia, 1992, 820-825.
763	Snake	Typhlopidae	Ramphotyphlops australis		1	0.047	0.00251	Boback, S.M. & Guyer, C. (2008). A test of reproductive power in snakes. Ecology, 89, 1428Ð1435.	Shine, R., Branch, W.R., Harlow, P.S. & Webb, J.K. (1998). Reproductive biology and food habits of horned adders, Bitis caudalis (Viperidae) from southern Africa. Copeia, 1998, 391-401.		Webb, J.K., Branch, W.R. & Shine, R. (2001). Dietary habits and reproductive biology of typhlopid snakes from southern Africa. J. Herpetol., 35, 558-567.
764	Snake	Typhlopidae	Ramphotyphlops bituberculatus		1	0.02107	1e-05	Scofield unpublished	Shine, R., Branch, W.R., Harlow, P.S. & Webb, J.K. (1998). Reproductive biology and food habits of horned adders, Bitis caudalis (Viperidae) from southern Africa. Copeia, 1998, 391-401.	Webb, J.K., Branch, W.R. & Shine, R. (2001). Dietary habits and reproductive biology of typhlopid snakes from southern Africa. J. Herpetol., 35, 558-567.
765	Snake	Typhlopidae	Ramphotyphlops ligatus		1	0.01917	1e-05	Scofield unpublished	Webb, J.K., Branch, W.R. & Shine, R. (2001). Dietary habits and reproductive biology of typhlopid snakes from southern Africa. J. Herpetol., 35, 558-567.
766	Snake	Typhlopidae	Ramphotyphlops nigrescens		1	0.161	0.0017	Boback, S.M. & Guyer, C. (2008). A test of reproductive power in snakes. Ecology, 89, 1428Ð1435.	Kley, N.J. (2003b). Slender blindsnakes (Leptotyphlopidae). In: Grzimek's Animal Life Encyclopedia, second edition (eds. Hutchins, N, Murphy, JB & Schlager, N). Gale Group Farmington Hills, MI, pp. 373-377.	Shine, R., Branch, W.R., Harlow, P.S. & Webb, J.K. (1998). Reproductive biology and food habits of horned adders, Bitis caudalis (Viperidae) from southern Africa. Copeia, 1998, 391-401.	Webb, J.K., Branch, W.R. & Shine, R. (2001). Dietary habits and reproductive biology of typhlopid snakes from southern Africa. J. Herpetol., 35, 558-567.
767	Snake	Typhlopidae	Ramphotyphlops pinguis		1	0.03714	1e-05	Scofield unpublished	Shine, R., Branch, W.R., Harlow, P.S. & Webb, J.K. (1998). Reproductive biology and food habits of horned adders, Bitis caudalis (Viperidae) from southern Africa. Copeia, 1998, 391-401.	Webb, J.K., Branch, W.R. & Shine, R. (2001). Dietary habits and reproductive biology of typhlopid snakes from southern Africa. J. Herpetol., 35, 558-567.
768	Snake	Typhlopidae	Ramphotyphlops polygrammicus		1	0.0433	1e-05	Feldman, A. & Meiri, S. (2012). Length-mass allometry in snakes. Biol. J. Linn. Soc., 108, 161-172.	Webb, J.K., Branch, W.R. & Shine, R. (2001). Dietary habits and reproductive biology of typhlopid snakes from southern Africa. J. Herpetol., 35, 558-567.
769	Snake	Typhlopidae	Ramphotyphlops proximus		1	0.06548	1e-05	Scofield unpublished	Webb, J.K., Branch, W.R. & Shine, R. (2001). Dietary habits and reproductive biology of typhlopid snakes from southern Africa. J. Herpetol., 35, 558-567.
770	Snake	Typhlopidae	Ramphotyphlops wiedii		1	0.00678	1e-05	Scofield unpublished	Webb, J.K., Branch, W.R. & Shine, R. (2001). Dietary habits and reproductive biology of typhlopid snakes from southern Africa. J. Herpetol., 35, 558-567.
771	Snake	Typhlopidae	Typhlops bibronii		1	0.01115	0.00251	Jacobsen, N.H.G. (1989). A herpetological survey of the Transvaal. University of Natal Durban.	Webb, J.K. & Shine, R. (1993). Dietary habits of Australian blindsnakes. Copeia, 1993, 762-770.
772	Snake	Typhlopidae	Typhlops reticulatus		1	0.022	1e-05	Feldman, A. & Meiri, S. (2012). Length-mass allometry in snakes. Biol. J. Linn. Soc., 108, 161-172.	Martins, M. & Oliveira, M.E. (1998). Natural history of snakes in forests of the Manaus region, central Amazonia, Brazil. Herpetol Nat Hist, 6, 78-150.
773	Snake	Viperidae	Agkistrodon piscivorus		1	0.204	0.0145	Feldman, A. & Meiri, S. (2012). Length-mass allometry in snakes. Biol. J. Linn. Soc., 108, 161-172.	Luiselli, L. (2006b). Interspecific relationships between two species of sympatric Afrotropical water snake in relation to a seasonally fluctuating food resource. Journal of Tropical Ecology, 22, 91-100.	Vincent, S.E., Herrel, A. & Irschick, D.J. (2004). Ontogeny of intersexual head shape and prey selection in the pitviper Agkistrodon piscivorus. Biol. J. Linn. Soc., 81, 151-159.
774	Snake	Viperidae	Atheris squamiger		1	0.57	0.0255	Feldman, A. & Meiri, S. (2012). Length-mass allometry in snakes. Biol. J. Linn. Soc., 108, 161-172.	Luiselli, L., Capula, M. & Shine, R. (1996). Reproductive output, costs of reproduction, and ecology of the smooth snake, Coronella austriaca, in the Eastern Italian Alps. Oecologia, 106, 100-110.
775	Snake	Viperidae	Bitis arietans		1	0.416	0.02033	Jacobsen, N.H.G. (1989). A herpetological survey of the Transvaal. University of Natal Durban.
776	Snake	Viperidae	Bitis atropos		1	0.0233	0.0235	Jacobsen, N.H.G. (1989). A herpetological survey of the Transvaal. University of Natal Durban.
777	Snake	Viperidae	Bitis caudalis		1	0.0241	0.10292	Feldman, A. & Meiri, S. (2012). Length-mass allometry in snakes. Biol. J. Linn. Soc., 108, 161-172.	Luiselli, L. (2006b). Interspecific relationships between two species of sympatric Afrotropical water snake in relation to a seasonally fluctuating food resource. Journal of Tropical Ecology, 22, 91-100.	Shine, R. & Sun, L.X. (2003). Attack strategy of an ambush predator: which attributes of the prey trigger a pit-viper's strike? Funct. Ecol., 17, 340-348.
778	Snake	Viperidae	Bitis gabonica		1	0.0475	0.27	Feldman, A. & Meiri, S. (2012). Length-mass allometry in snakes. Biol. J. Linn. Soc., 108, 161-172.	Luiselli, L. (2006b). Interspecific relationships between two species of sympatric Afrotropical water snake in relation to a seasonally fluctuating food resource. Journal of Tropical Ecology, 22, 91-100.	Luiselli, L., Capula, M. & Shine, R. (1996). Reproductive output, costs of reproduction, and ecology of the smooth snake, Coronella austriaca, in the Eastern Italian Alps. Oecologia, 106, 100-110.
779	Snake	Viperidae	Bothrops moojeni		1	0.217	0.09642	Feldman, A. & Meiri, S. (2012). Length-mass allometry in snakes. Biol. J. Linn. Soc., 108, 161-172.	Nogueira, C., Sawaya, R.J. & Martins, M. (2003). Ecology of the pitviper, Bothrops moojeni, in the Brazilian Cerrado. J. Herpetol., 37, 653-659.
780	Snake	Viperidae	Calloselasma rhodostoma		1	0.225	0.07544	Daltry, J.C., WŸster, W. & Thorpe, R.S. (1998). Intraspecific variation in the feeding ecology of the crotaline snake Calloselasma rhodostoma in Southeast Asia. J. Herpetol., 32, 198-205.	Hill, J.G.I., Chanhome, L., Artchawakom, T., Thirakhupt, K. & Voris, H.K. (2006). Nest attendance by a female Malayan pit viper (Calloselasma rhodostoma) in Northeast Thailand. Nat Hist J Chulalongkorn Univ, 6, 57-66.	Luiselli, L. (2006b). Interspecific relationships between two species of sympatric Afrotropical water snake in relation to a seasonally fluctuating food resource. Journal of Tropical Ecology, 22, 91-100.
781	Snake	Viperidae	Causus rhombeatus		1	0.05102	0.01	Jacobsen, N.H.G. (1989). A herpetological survey of the Transvaal. University of Natal Durban.
782	Snake	Viperidae	Crotalus atrox		1	1	0.04	Feldman, A. & Meiri, S. (2012). Length-mass allometry in snakes. Biol. J. Linn. Soc., 108, 161-172.	Luiselli, L. (2006b). Interspecific relationships between two species of sympatric Afrotropical water snake in relation to a seasonally fluctuating food resource. Journal of Tropical Ecology, 22, 91-100.
783	Snake	Viperidae	Crotalus horridus		1	0.5819	1.51679	Clark, R.W. (2002). Dietary composition of the timber rattlesnake, Crotalus horridus. J. Herpetol., 36, 494-499.	Feldman, A. & Meiri, S. (2012). Length-mass allometry in snakes. Biol. J. Linn. Soc., 108, 161-172.	Luiselli, L. (2006b). Interspecific relationships between two species of sympatric Afrotropical water snake in relation to a seasonally fluctuating food resource. Journal of Tropical Ecology, 22, 91-100.
784	Snake	Viperidae	Crotalus lepidus		1	0.1149	0.10142	Beaupre, S.J. (1996). Field metabolic rate, water flux, and energy budgets of mottled rock rattlesnakes, Crotalus lepidus, from two populations. Copeia, 1996, 319-329.	Holycross, A.T., Painter, C.W., Prival, D.B., Swann, D.E., Schroff, M.J., Edwards, T. et al. (2002). Diet of Crotalus lepidus klauberi (Banded Rock Rattlesnake). J. Herpetol., 36, 589-597.	Luiselli, L. (2006b). Interspecific relationships between two species of sympatric Afrotropical water snake in relation to a seasonally fluctuating food resource. Journal of Tropical Ecology, 22, 91-100.
785	Snake	Viperidae	Crotalus oreganus		1	0.5026	0.18667	Feldman, A. & Meiri, S. (2012). Length-mass allometry in snakes. Biol. J. Linn. Soc., 108, 161-172.	Luiselli, L. (2006b). Interspecific relationships between two species of sympatric Afrotropical water snake in relation to a seasonally fluctuating food resource. Journal of Tropical Ecology, 22, 91-100.	Mackessy, S.P., Williams, K. & Ashton, K.G. (2003). Ontogenetic variation in venom composition and diet of Crotalus oreganus concolor: A case of venom paedomorphosis? Copeia, 2003, 769-782.
786	Snake	Viperidae	Echis coloratus		1	0.1477	0.04	Feldman, A. & Meiri, S. (2012). Length-mass allometry in snakes. Biol. J. Linn. Soc., 108, 161-172.	Tsairi, H. & Bouskila, A. (2004). Ambush site selection of a desert snake (Echis coloratus) at an oasis. Herpetologica, 60, 13-23.
787	Snake	Viperidae	Gloydius shedaoensis		1	0.124	0.011	Feldman, A. & Meiri, S. (2012). Length-mass allometry in snakes. Biol. J. Linn. Soc., 108, 161-172.	Shine, R., Branch, W.R., Harlow, P.S. & Webb, J.K. (1996a). Sexual dimorphism, reproductive biology, and food habits of two species of African filesnakes (Mehelya, Coilubridae). J. Zool., 240, 327-340.
788	Snake	Viperidae	Sistrurus catenatus		1	0.1672	0.0875	Feldman, A. & Meiri, S. (2012). Length-mass allometry in snakes. Biol. J. Linn. Soc., 108, 161-172.	Holycross, A.T. & Mackessy, S.P. (2002). Variation in the diet of Sistrurus catenatus (Massasauga), with emphasis on Sistrurus catenatus edwardsii (Desert Massasauga). J. Herpetol., 36, 454-464.	Luiselli, L. (2006b). Interspecific relationships between two species of sympatric Afrotropical water snake in relation to a seasonally fluctuating food resource. Journal of Tropical Ecology, 22, 91-100.
789	Snake	Viperidae	Sistrurus miliarius		1	0.0406	0.01	Feldman, A. & Meiri, S. (2012). Length-mass allometry in snakes. Biol. J. Linn. Soc., 108, 161-172.	Roth, E.D., May, P.G. & Farrell, T.M. (1999). Pigmy rattlesnakes use frog-derived chemical cues to select foraging sites. Copeia, 1999, 772-774.
790	Snake	Viperidae	Trimeresurus stejnegeri		1	0.1755	0.01	Feldman, A. & Meiri, S. (2012). Length-mass allometry in snakes. Biol. J. Linn. Soc., 108, 161-172.	Luiselli, L. (2006b). Interspecific relationships between two species of sympatric Afrotropical water snake in relation to a seasonally fluctuating food resource. Journal of Tropical Ecology, 22, 91-100.
791	Snake	Viperidae	Vipera ammodytes		1	0.2109	0.14275	Feldman, A. & Meiri, S. (2012). Length-mass allometry in snakes. Biol. J. Linn. Soc., 108, 161-172.	Luiselli, L. (2006c). Resource partitioning and interspecific competition in snakes: the search for general geographical and guild patterns. Oikos, 114, 193-211.
792	Snake	Viperidae	Vipera aspis		1	0.0741	0.04	Feldman, A. & Meiri, S. (2012). Length-mass allometry in snakes. Biol. J. Linn. Soc., 108, 161-172.	Luiselli, L. (2006b). Interspecific relationships between two species of sympatric Afrotropical water snake in relation to a seasonally fluctuating food resource. Journal of Tropical Ecology, 22, 91-100.
793	Snake	Viperidae	Vipera berus		1	0.0323	0.025	Feldman, A. & Meiri, S. (2012). Length-mass allometry in snakes. Biol. J. Linn. Soc., 108, 161-172.	Luiselli, L. (2006a). Broad geographic, taxonomic and ecological patterns of interpopulation variation in the dietary habits of snakes. Web Ecol, 6, 2-16.	Luiselli, L. (2006b). Interspecific relationships between two species of sympatric Afrotropical water snake in relation to a seasonally fluctuating food resource. Journal of Tropical Ecology, 22, 91-100.
794	Snake	Viperidae	Vipera ursinii		1	0.065	0.005	Feldman, A. & Meiri, S. (2012). Length-mass allometry in snakes. Biol. J. Linn. Soc., 108, 161-172.	Luiselli, L. (2006b). Interspecific relationships between two species of sympatric Afrotropical water snake in relation to a seasonally fluctuating food resource. Journal of Tropical Ecology, 22, 91-100.
